# Supplementary material for: Zic family member 5 promotes RIO kinase 3 expression to enhance pancreatic cancer survival
Source: FEBS J. 2025 May 3;292(15):4057–68. doi: 10.1111/febs.70125 (PMC12326931; doi:10.1111/febs.70125)
Supplement: Supplementary file 1 — Table S1. Differential gene expression analysis of RNA sequence data of PANC‐1 cells transfected with siNeg or siZIC5. [file FEBS-292-4057-s002.xlsx]

## Sheet: Sheet1
Table S1	Differential gene expression analysis of RNA sequence data of PANC-1 cells transfected with siNeg or siZIC5
gene_symbol	logFC	AveExpr	t	P.Value	adj.P.Val	B
GSPT1	-3.25991	6.42567	-48.9569	5.65e-10	8.8e-06	12.9314
C1QBP	-2.65043	5.87169	-33.5205	7.49e-09	2.76e-05	11.0526
UHMK1	-2.43205	7.06732	-35.218	5.35e-09	2.76e-05	11.3959
SELENOF	-2.42734	5.81262	-33.8183	7.05e-09	2.76e-05	11.0947
CHAC1	2.50266	4.72472	32.6994	8.87e-09	2.76e-05	10.7667
DZIP3	-2.56132	5.15116	-28.8754	2.07e-08	4.26e-05	10.1557
POLR3G	-1.98821	5.4824	-29.5879	1.75e-08	4.26e-05	10.3257
CD151	-1.93491	8.16935	-28.1977	2.43e-08	4.26e-05	10.1298
PTPN11	-1.8595	7.17749	-28.1467	2.46e-08	4.26e-05	10.1069
SNX17	-2.40545	4.94165	-26.0392	4.17e-08	5.42e-05	9.53549
CCNC	-2.25913	4.76084	-26.3143	3.89e-08	5.42e-05	9.57907
THAP12	-1.69342	5.94008	-26.2662	3.93e-08	5.42e-05	9.64952
PEG10	1.42612	7.65926	24.4222	6.45e-08	7.18e-05	9.2233
ATF4	1.77484	8.15268	24.4239	6.44e-08	7.18e-05	9.2265
ITGB5	-2.04838	7.32446	-24.1474	6.96e-08	7.23e-05	9.14864
ARCN1	-1.53011	7.77573	-23.7607	7.77e-08	7.57e-05	9.04669
CLTA	-1.81445	7.54493	-23.2856	8.9e-08	8.16e-05	8.91445
CABLES2	-3.22934	2.90941	-22.3373	1.18e-07	8.36e-05	8.35673
OCRL	-2.23442	5.91171	-21.7258	1.42e-07	8.36e-05	8.44867
APOO	-2.14327	3.13234	-22.3385	1.18e-07	8.36e-05	8.39997
ENAH	-2.12186	6.8098	-21.386	1.58e-07	8.36e-05	8.35223
MFAP2	-1.88564	3.28376	-21.8411	1.37e-07	8.36e-05	8.29834
ARMC8	-1.61507	5.48647	-21.9682	1.32e-07	8.36e-05	8.51264
ZNF609	-1.58525	6.1544	-21.5675	1.5e-07	8.36e-05	8.4038
MED12	-1.56655	5.35823	-21.7985	1.39e-07	8.36e-05	8.45957
VCL	-1.55555	9.94625	-21.3352	1.61e-07	8.36e-05	8.33901
FAM20B	-1.41067	6.08736	-22.0225	1.3e-07	8.36e-05	8.53945
BMS1	-1.40442	6.44421	-21.9173	1.34e-07	8.36e-05	8.51204
SH3GL1	1.38139	6.25239	21.4936	1.53e-07	8.36e-05	8.38217
SLC1A4	2.2949	4.80782	22.3029	1.19e-07	8.36e-05	8.58282
PSMD10	-2.05864	4.93066	-21.2176	1.67e-07	8.4e-05	8.27313
KRCC1	-3.29299	1.60143	-20.9162	1.84e-07	8.44e-05	7.69848
NOL4L	-1.9104	4.65712	-20.9936	1.8e-07	8.44e-05	8.1942
CBS	1.52307	5.80284	21.0318	1.77e-07	8.44e-05	8.23504
FAM222B	-1.4505	6.46466	-20.7989	1.91e-07	8.51e-05	8.1661
NDST1	-1.98038	7.69583	-20.5651	2.06e-07	8.91e-05	8.09164
PEX19	-1.61965	4.5548	-20.4903	2.11e-07	8.91e-05	8.03536
PGM2	-1.66641	3.7985	-20.3432	2.22e-07	9.11e-05	7.93998
TMCC1	-1.59997	4.45936	-20.1158	2.4e-07	9.57e-05	7.91364
MAP7D2	1.86277	4.31501	20.005	2.49e-07	9.69e-05	7.87156
SSPN	-1.95077	3.08036	-19.5401	2.91e-07	0.000104263	7.62087
TMCC1-AS1	-1.73286	3.0963	-19.3823	3.08e-07	0.000104263	7.57466
HIPK1	-1.63907	5.38086	-19.3951	3.06e-07	0.000104263	7.69669
ABCC3	-1.58788	7.3198	-19.4942	2.96e-07	0.000104263	7.73035
EHBP1	-1.31159	5.48801	-19.4651	2.99e-07	0.000104263	7.72118
ATP1B1	-1.18435	6.81307	-19.3834	3.08e-07	0.000104263	7.6926
PHB2	-2.23055	5.12082	-19.0925	3.41e-07	0.000112948	7.5906
FZD5	1.49769	3.92131	19.0287	3.48e-07	0.000113116	7.5336
EIF5A	-1.4438	7.75007	-18.6866	3.94e-07	0.000125209	7.44061
GCNT2	-1.39661	5.91671	-18.6104	4.05e-07	0.000126128	7.42007
UBE2W	-1.47749	3.63364	-18.421	4.33e-07	0.000132469	7.31187
MYEF2	-1.70605	4.90632	-18.2333	4.64e-07	0.00013919	7.28376
SUMF1	-2.73863	2.17993	-18.123	4.84e-07	0.000142253	7.05546
CHST14	-1.91059	4.30316	-17.8177	5.42e-07	0.000144622	7.12495
SLC39A3	-1.82511	3.03989	-17.9883	5.09e-07	0.000144622	7.11868
PIM2	-1.6551	4.86069	-17.8615	5.33e-07	0.000144622	7.14646
RPL18	-1.53626	6.98377	-17.8563	5.34e-07	0.000144622	7.13086
RBM10	-1.38074	5.46293	-17.748	5.57e-07	0.000144622	7.10142
DDX50	-1.3472	5.27561	-17.7756	5.51e-07	0.000144622	7.11314
RAP2A	-1.18605	5.42239	-17.8089	5.44e-07	0.000144622	7.12488
DPY19L4	-1.69579	5.16136	-17.663	5.75e-07	0.000146917	7.07089
SFXN4	-1.33252	4.85965	-17.4392	6.26e-07	0.000157471	6.98648
DDIT4	1.70379	7.07349	17.3161	6.57e-07	0.000162523	6.91814
SLC10A7	-2.33096	1.04727	-17.2161	6.83e-07	0.000162802	6.5589
PIK3C2A	-1.35054	5.95625	-17.2101	6.85e-07	0.000162802	6.8867
FUBP3	-1.25151	5.74707	-17.1921	6.89e-07	0.000162802	6.88201
TTC7B	-1.93009	3.79341	-17.0366	7.33e-07	0.000167948	6.82091
TRIB3	1.33606	5.45121	17.0715	7.23e-07	0.000167948	6.8374
APOC1	-2.19365	1.12027	-16.7446	8.23e-07	0.000170312	6.42654
TPD52	-1.64702	5.80827	-16.7556	8.19e-07	0.000170312	6.70476
KIF1A	-1.31529	6.1527	-16.6986	8.38e-07	0.000170312	6.67629
MEF2A	-1.21802	5.71371	-16.941	7.61e-07	0.000170312	6.78161
FBXW11	-1.16614	6.99177	-16.9222	7.67e-07	0.000170312	6.75912
PON2	-1.11488	6.96456	-16.689	8.41e-07	0.000170312	6.66284
EIF4G1	-0.985557	9.81689	-16.8773	7.8e-07	0.000170312	6.72481
VLDLR	2.26937	1.75623	16.7841	8.1e-07	0.000170312	6.55238
ST8SIA5	2.77105	0.353758	16.7497	8.21e-07	0.000170312	6.23567
SRPRA	-1.34637	7.88549	-16.6031	8.71e-07	0.000174045	6.62141
FRMD8	1.23848	6.49015	16.5613	8.86e-07	0.000174767	6.61447
BICD2	-1.09775	5.1998	-16.451	9.26e-07	0.00018049	6.58819
ABCA3	-1.66431	4.91224	-16.2915	9.89e-07	0.000181264	6.52642
CHDH	-1.53698	3.03822	-16.2432	1.01e-06	0.000181264	6.48487
IL1RAP	-1.35895	4.32792	-16.3426	9.68e-07	0.000181264	6.5536
GALNT7	-1.35711	7.64516	-16.2222	1.02e-06	0.000181264	6.46051
ULK2	-1.335	3.99813	-16.1537	1.05e-06	0.000181264	6.47607
PSMA7	-1.22682	7.0585	-16.2101	1.02e-06	0.000181264	6.4591
KIF1C	-1.09433	7.26405	-16.1272	1.06e-06	0.000181264	6.42173
MYL9	-1.09085	6.92176	-16.2449	1.01e-06	0.000181264	6.47528
NAA25	-1.04848	5.84525	-16.2497	1.01e-06	0.000181264	6.49278
TNFAIP2	1.03373	8.57973	16.1556	1.05e-06	0.000181264	6.42583
CDT1	1.10131	5.18454	16.18	1.04e-06	0.000181264	6.47491
HNRNPUL1	-1.50191	7.08839	-16.0531	1.09e-06	0.000184908	6.39083
SEZ6L2	-2.18671	5.46325	-16.0161	1.11e-06	0.00018576	6.39976
EMC1	-1.37619	7.28324	-15.9729	1.13e-06	0.000187139	6.35431
PIGV	-2.07737	3.12122	-15.9048	1.16e-06	0.000190538	6.35535
NUPR1	3.02343	2.83184	15.8355	1.2e-06	0.000194139	6.31331
ZDHHC20	-2.42844	4.9378	-15.8099	1.21e-06	0.000194227	6.32144
MALAT1	0.905314	10.847	15.7711	1.23e-06	0.00019543	6.24017
ALDH3B1	-1.38259	4.10959	-15.7214	1.26e-06	0.000197364	6.2958
NECTIN2	-1.04278	6.90999	-15.7004	1.27e-06	0.000197364	6.23701
GNE	-1.11905	6.09079	-15.622	1.31e-06	0.000202062	6.21489
H6PD	-1.62448	4.40149	-15.4916	1.38e-06	0.000210705	6.1935
PAPSS1	-1.3924	4.41291	-15.4565	1.41e-06	0.000210705	6.17798
XPNPEP1	-1.11999	5.45413	-15.4647	1.4e-06	0.000210705	6.15804
MYBL2	0.999002	7.97425	15.378	1.45e-06	0.000215925	6.08312
MSMO1	-1.42392	4.88568	-15.2809	1.52e-06	0.000221383	6.08961
GNPNAT1	-1.1006	5.76784	-15.2773	1.52e-06	0.000221383	6.06632
NCAPD2	-1.70125	6.45235	-15.2389	1.55e-06	0.000223048	6.03453
RCSD1	-3.01114	0.86567	-15.1859	1.58e-06	0.000225519	5.84234
HGSNAT	-1.52841	4.11697	-15.1424	1.61e-06	0.000225519	6.04426
KDM4B	-1.1836	4.11205	-15.1311	1.62e-06	0.000225519	6.03934
RARG	-1.16129	4.46265	-15.1509	1.61e-06	0.000225519	6.04156
DENND6A	-2.16787	3.56539	-15.1066	1.64e-06	0.000225958	6.03149
EIF3C	-0.98208	8.1348	-15.0735	1.66e-06	0.000227276	5.94094
CBSL	1.65914	5.39115	15.0501	1.68e-06	0.000227645	5.9713
SLC25A43	-1.82582	5.36797	-14.9538	1.75e-06	0.00023281	5.92735
EIF3CL	-1.0125	8.26373	-14.9418	1.76e-06	0.00023281	5.87794
HELLS	1.08994	6.82311	14.9572	1.75e-06	0.00023281	5.89756
CDC23	-1.25537	5.51463	-14.8625	1.83e-06	0.000237201	5.8809
MMD	-1.24643	4.84024	-14.8792	1.81e-06	0.000237201	5.90789
UGCG	-1.2876	6.17759	-14.8123	1.87e-06	0.00023863	5.8411
YY1	-0.965495	6.3911	-14.8259	1.86e-06	0.00023863	5.84294
NIPSNAP3A	-1.69417	3.17176	-14.7734	1.9e-06	0.000239822	5.88132
PDE6D	-1.6211	3.42947	-14.754	1.92e-06	0.000239822	5.87531
SUCLG2-AS1	-1.58495	3.25791	-14.7474	1.92e-06	0.000239822	5.87105
LINC00886	-2.42624	0.549077	-14.7251	1.94e-06	0.000240333	5.6123
GGA3	-0.930603	5.9247	-14.6755	1.99e-06	0.000243854	5.7821
RAD51	1.2866	5.16496	14.6543	2.01e-06	0.000244293	5.79288
PPIL1	-0.998215	5.06726	-14.6047	2.05e-06	0.00024794	5.77241
IL2RB	-5.02282	-3.13166	-14.4122	2.24e-06	0.00024968	4.30626
ASH2L	-1.77825	3.45457	-14.5057	2.15e-06	0.00024968	5.76337
TRIM69	-1.52818	3.40521	-14.4169	2.24e-06	0.00024968	5.72284
UBE2D4	-1.45511	5.01697	-14.425	2.23e-06	0.00024968	5.6883
PAQR3	-1.40529	4.3245	-14.4355	2.22e-06	0.00024968	5.71591
SMPD1	-1.34929	4.76105	-14.4839	2.17e-06	0.00024968	5.72502
ZC3HAV1L	-1.08101	5.43382	-14.4199	2.23e-06	0.00024968	5.67263
PRKAG2	-1.07736	6.29685	-14.4111	2.24e-06	0.00024968	5.64555
SPATA20	-0.957462	6.08295	-14.4711	2.18e-06	0.00024968	5.67985
DUT	1.12281	6.66282	14.5514	2.1e-06	0.00024968	5.70632
MCM2	1.38983	7.21905	14.5588	2.1e-06	0.00024968	5.70271
MCM5	1.19909	6.74998	14.3635	2.29e-06	0.000253438	5.61319
AP001830.1	-2.31508	1.22745	-14.3008	2.36e-06	0.000254796	5.55468
ELMOD2	-1.5445	3.7372	-14.3016	2.36e-06	0.000254796	5.66654
POLQ	1.0808	5.89873	14.2917	2.37e-06	0.000254796	5.59706
C19orf48	1.12185	5.65194	14.3265	2.33e-06	0.000254796	5.62087
KIAA0319L	-1.1251	6.61151	-14.2417	2.43e-06	0.000259019	5.55556
EIF2S2	-0.888298	7.26397	-14.087	2.61e-06	0.000276638	5.46935
BX322639.1	-1.4065	3.30081	-14	2.72e-06	0.000286315	5.52917
MPI	-1.01989	4.73324	-13.9782	2.75e-06	0.000287346	5.48083
PACC1	-1.88903	2.33133	-13.9144	2.83e-06	0.000294245	5.473
NUCKS1	-1.69585	7.72163	-13.8629	2.9e-06	0.000299581	5.35172
TMED8	-1.39472	4.4064	-13.8239	2.96e-06	0.000300189	5.41691
VKORC1L1	-1.25688	6.37015	-13.8177	2.97e-06	0.000300189	5.34748
AUNIP	1.01069	4.34645	13.8343	2.94e-06	0.000300189	5.42432
ABHD13	-1.23991	3.17575	-13.7941	3e-06	0.00030053	5.43179
EIF2S2P4	-1.0411	4.0282	-13.7885	3.01e-06	0.00030053	5.41282
SHMT2	1.01198	6.88555	13.746	3.07e-06	0.000304799	5.30043
FEZ2	-1.21973	6.14585	-13.693	3.15e-06	0.000308771	5.28934
SLC16A3	1.11761	9.07572	13.7057	3.13e-06	0.000308771	5.25807
ZNF43	-1.33272	4.6079	-13.651	3.21e-06	0.000312198	5.32208
ZFAND3	0.864778	7.21513	13.6446	3.22e-06	0.000312198	5.24373
CARS1	0.878931	7.68965	13.6189	3.27e-06	0.000314165	5.22598
CHD7	-0.941462	6.50815	-13.6017	3.29e-06	0.000314868	5.23291
PATZ1	-1.54711	3.40083	-13.58	3.33e-06	0.000316282	5.32572
DTX3	-1.2093	2.88522	-13.5285	3.41e-06	0.000318517	5.30401
CHEK1	0.863059	6.52611	13.5331	3.41e-06	0.000318517	5.19671
NCOA7	0.926101	5.77918	13.5363	3.4e-06	0.000318517	5.21905
SLC25A11	-1.35331	4.47864	-13.4914	3.48e-06	0.000322451	5.24635
MEIS2	1.45544	3.4498	13.4732	3.51e-06	0.00032342	5.27206
MAGED2	-1.21469	5.68075	-13.4279	3.59e-06	0.000328778	5.16566
EFCAB14	-0.98254	7.41441	-13.3963	3.64e-06	0.000332	5.11141
PERP	-0.848561	8.90256	-13.2105	4e-06	0.00036206	4.99765
OSBPL5	-1.32172	4.44991	-13.1787	4.06e-06	0.000363292	5.0858
ENTPD7	-1.00677	5.21759	-13.1808	4.06e-06	0.000363292	5.05234
TOR4A	0.856145	6.025	13.1692	4.08e-06	0.000363292	5.01767
HMBS	-2.20167	3.70561	-13.0531	4.33e-06	0.000367442	5.05154
AC093157.1	-1.38943	2.4561	-13.0466	4.34e-06	0.000367442	5.06438
CNN3	-1.03449	5.41725	-13.0367	4.36e-06	0.000367442	4.96726
HMG20A	-0.982647	5.2777	-13.12	4.18e-06	0.000367442	5.01751
FAM114A1	-0.962656	5.8312	-13.078	4.27e-06	0.000367442	4.97482
TRAF7	-0.915473	6.51849	-13.0653	4.3e-06	0.000367442	4.94782
EIF4G3	-0.862366	7.37198	-13.0491	4.33e-06	0.000367442	4.92528
TYMS	0.877888	7.56017	13.0896	4.25e-06	0.000367442	4.94549
MCM3	1.10221	7.33963	13.0798	4.27e-06	0.000367442	4.94232
LINC02680	1.82168	1.59864	13.0893	4.25e-06	0.000367442	5.05451
AL162458.1	-2.08658	0.618507	-12.9983	4.45e-06	0.000370326	4.9223
NEK3	-1.36077	3.25351	-12.9721	4.51e-06	0.000370326	5.02267
SLC9A3R1	-1.13073	5.19902	-12.9431	4.57e-06	0.000370326	4.92563
OSBPL9	-1.10946	6.68952	-12.9382	4.59e-06	0.000370326	4.87461
CHM	-1.08867	5.54962	-12.9687	4.51e-06	0.000370326	4.9255
TUFT1	-1.03026	5.24838	-12.9975	4.45e-06	0.000370326	4.95297
SLC31A1	0.900906	5.70824	12.9752	4.5e-06	0.000370326	4.92337
HOXC6	1.03897	5.46516	12.9415	4.58e-06	0.000370326	4.91396
PEA15	-1.53334	7.00427	-12.9128	4.65e-06	0.000373242	4.8551
TYW3	-1.21469	4.79524	-12.8841	4.71e-06	0.000375395	4.91235
CHPF2	-0.97724	6.08918	-12.8815	4.72e-06	0.000375395	4.85957
DENND10	-0.951146	4.76368	-12.8651	4.76e-06	0.00037666	4.9036
KCTD2	1.00187	6.00246	12.8409	4.82e-06	0.000379438	4.84003
HEG1	-1.3244	8.14105	-12.765	5.01e-06	0.000381111	4.76116
RRAS	-1.31624	4.99494	-12.7637	5.02e-06	0.000381111	4.83717
FGD1	-1.25258	3.01204	-12.7828	4.97e-06	0.000381111	4.92943
CDIP1	-1.14323	4.18432	-12.775	4.99e-06	0.000381111	4.88391
ZC3HC1	-1.05264	4.27593	-12.8199	4.87e-06	0.000381111	4.90355
PATL1	-0.998884	6.18688	-12.78	4.97e-06	0.000381111	4.80059
SSR1	-0.97306	7.10707	-12.7872	4.96e-06	0.000381111	4.78427
PADI2	1.2842	4.68143	12.7556	5.04e-06	0.000381111	4.84823
PTPN23	-0.903672	5.46106	-12.7098	5.16e-06	0.000388398	4.78702
ERI2	-1.46694	3.82082	-12.6805	5.24e-06	0.000392331	4.85003
VOPP1	-0.849392	6.99715	-12.6719	5.26e-06	0.000392331	4.72144
GPT2	2.19623	4.52863	12.6593	5.3e-06	0.000393035	4.80344
ZBED5-AS1	-1.40686	2.93191	-12.6499	5.32e-06	0.000393103	4.8614
ARL6IP6	-1.83963	3.79825	-12.6331	5.37e-06	0.000394684	4.82547
FAM225B	-2.63564	1.71029	-12.6137	5.42e-06	0.000395158	4.82966
MYO5C	-1.22556	3.4032	-12.6129	5.43e-06	0.000395158	4.82996
CCDC167	-1.22272	4.28317	-12.5654	5.56e-06	0.000395859	4.76479
TBKBP1	-1.14703	3.09061	-12.5835	5.51e-06	0.000395859	4.82328
ERC1	-1.01416	5.91045	-12.5806	5.52e-06	0.000395859	4.69837
APP	-0.842065	9.06802	-12.5725	5.54e-06	0.000395859	4.64289
E2F1	1.12402	5.92424	12.6003	5.46e-06	0.000395859	4.70897
RHBDF2	-1.84605	5.28641	-12.5522	5.6e-06	0.000396811	4.70662
SMIM30	-1.69447	2.35137	-12.5318	5.66e-06	0.000398502	4.80283
ZNF70	-1.58077	1.34144	-12.5113	5.72e-06	0.000398502	4.7609
UBE2J1	-1.0233	6.03124	-12.5182	5.7e-06	0.000398502	4.65914
CCDC9	0.949723	4.40216	12.5099	5.73e-06	0.000398502	4.72781
PKMYT1	0.899852	5.88844	12.4977	5.76e-06	0.000399281	4.65244
ARL10	-1.87191	1.53265	-12.4852	5.8e-06	0.000400158	4.75795
ZADH2	-0.899249	5.88622	-12.4537	5.9e-06	0.000404969	4.62758
RIOX2	-0.863173	5.58851	-12.4377	5.95e-06	0.000404969	4.62951
E2F2	2.25739	3.60927	12.4405	5.94e-06	0.000404969	4.72897
NTSR1	-1.0551	6.20287	-12.4252	5.99e-06	0.000405889	4.60069
ZBTB4	-1.76616	4.88126	-12.3985	6.07e-06	0.000407962	4.63985
TMEM230	-1.10148	6.41322	-12.3912	6.1e-06	0.000407962	4.57496
SREBF2	-1.07999	5.88378	-12.3995	6.07e-06	0.000407962	4.59682
NEU4	1.08309	3.21225	12.3816	6.13e-06	0.000408293	4.71163
ALDH1A3	1.27207	7.59547	12.3715	6.16e-06	0.000408748	4.54368
MBTPS2	-1.74763	4.21896	-12.3591	6.2e-06	0.00040971	4.65387
CAVIN3	-2.53032	2.72195	-12.3482	6.24e-06	0.00041037	4.7049
BRPF3	-1.02963	6.56549	-12.3329	6.29e-06	0.000411997	4.5374
MARVELD2	-1.3472	3.44617	-12.3121	6.36e-06	0.000414853	4.66532
NUDT19	-1.14215	4.78389	-12.2809	6.47e-06	0.000420078	4.57845
ATP8B2	-2.00712	3.18725	-12.2609	6.54e-06	0.000422868	4.64663
WDR76	1.58158	5.84465	12.2504	6.58e-06	0.000423495	4.51273
RGS19	-1.17176	3.86737	-12.2417	6.61e-06	0.000423718	4.60696
CCND3	-0.94419	5.37072	-12.2214	6.68e-06	0.000426621	4.51505
FBXW4	-1.24801	4.14929	-12.1814	6.82e-06	0.000431491	4.55774
AMN1	-1.19899	2.73442	-12.1777	6.84e-06	0.000431491	4.61289
SAMHD1	1.034	4.61462	12.1823	6.82e-06	0.000431491	4.53162
HTATIP2	-1.16846	5.89315	-12.154	6.93e-06	0.000431499	4.45508
RGL2	-0.934789	5.17675	-12.1621	6.9e-06	0.000431499	4.48989
UBQLN2	-0.91925	5.50656	-12.1584	6.91e-06	0.000431499	4.47273
ZNF367	0.827325	5.75068	12.148	6.95e-06	0.000431499	4.45693
H2AC6	-1.4637	2.7787	-12.1294	7.02e-06	0.000434145	4.5857
TMEM64	-1.30302	5.31849	-12.1161	7.07e-06	0.000435557	4.45651
TLE5	-0.847699	7.13243	-12.1028	7.12e-06	0.000436988	4.39269
NIPSNAP1	-1.57517	4.04897	-12.0806	7.21e-06	0.000438849	4.50608
THNSL2	-1.37306	3.29336	-12.0842	7.19e-06	0.000438849	4.54507
FITM2	-0.995773	3.74752	-12.0652	7.27e-06	0.000440817	4.51367
HCG11	-1.28303	2.16808	-12.0541	7.31e-06	0.000440844	4.55017
FNDC3B	-0.868886	7.95387	-12.0509	7.33e-06	0.000440844	4.35296
ARID1A	-0.823093	7.61747	-12.0374	7.38e-06	0.000442388	4.34852
SUCLG2	-1.23023	4.22445	-12.0224	7.44e-06	0.000442556	4.46257
PSME4	-1.16123	7.29058	-12.0247	7.43e-06	0.000442556	4.34458
GTF2IRD2B	-0.962231	4.05749	-12.0157	7.47e-06	0.000442556	4.4685
RPP25L	-1.36887	2.88001	-12.0065	7.51e-06	0.000443127	4.51558
ZNF253	-1.33757	2.52531	-11.9867	7.59e-06	0.000444586	4.51187
PITHD1	0.903801	5.62014	11.9912	7.57e-06	0.000444586	4.37036
F8	-1.45056	2.71834	-11.9265	7.84e-06	0.000450401	4.47517
INAFM2	-1.2953	3.52968	-11.9555	7.72e-06	0.000450401	4.46217
DUS1L	-1.03974	5.48104	-11.9195	7.87e-06	0.000450401	4.33395
DEXI	-1.03401	3.96815	-11.9158	7.89e-06	0.000450401	4.41609
ONECUT3	-1.00329	5.43915	-11.9262	7.84e-06	0.000450401	4.33974
RNF44	-0.80369	6.45669	-11.9244	7.85e-06	0.000450401	4.3012
ART5	2.34715	-0.883673	11.9375	7.8e-06	0.000450401	4.19985
GHDC	-1.03447	3.27914	-11.8908	8e-06	0.00045499	4.4367
C12orf66	-1.95568	1.71122	-11.8417	8.22e-06	0.000457315	4.43074
DLAT	-1.14559	6.61287	-11.8699	8.09e-06	0.000457315	4.26442
PRPSAP2	-1.12549	3.45461	-11.8555	8.16e-06	0.000457315	4.40862
SRSF9	-0.973701	6.64083	-11.836	8.24e-06	0.000457315	4.24342
APPBP2	-0.895233	4.86901	-11.8683	8.1e-06	0.000457315	4.33462
DNAJC9	0.747435	6.8716	11.8439	8.21e-06	0.000457315	4.24309
OTUD3	0.895789	5.04643	11.8551	8.16e-06	0.000457315	4.317
NEK9	-1.36648	4.29918	-11.7907	8.46e-06	0.000465568	4.32321
PPAT	-1.01762	5.51976	-11.7867	8.47e-06	0.000465568	4.2532
AGTRAP	-0.944685	4.48504	-11.783	8.49e-06	0.000465568	4.30716
ACAA1	0.911322	4.95395	11.7785	8.51e-06	0.000465568	4.27661
ZNF362	-3.21021	1.81845	-11.7242	8.78e-06	0.000470517	4.36879
HSDL1	-1.72124	3.94302	-11.7253	8.77e-06	0.000470517	4.30657
EIF5AL1	-1.59901	3.01537	-11.7222	8.78e-06	0.000470517	4.35102
PIGH	-1.27564	2.62895	-11.7502	8.65e-06	0.000470517	4.37853
DSTYK	0.828206	5.61342	11.7435	8.68e-06	0.000470517	4.22322
TK1	0.838592	6.75793	11.7284	8.75e-06	0.000470517	4.17573
SPART	-1.31488	5.21696	-11.7052	8.87e-06	0.000473408	4.2186
CLNS1A	-0.932904	6.13417	-11.6876	8.96e-06	0.00047483	4.16932
TMEM39A	-0.883211	4.96941	-11.6932	8.93e-06	0.00047483	4.22479
C9orf40	-1.56078	2.31456	-11.6745	9.02e-06	0.000476726	4.34133
RBBP8	0.888857	6.53692	11.6644	9.07e-06	0.000477819	4.1424
MTMR6	-1.02442	4.31317	-11.6438	9.18e-06	0.000481772	4.2353
STAM2	-0.839113	5.23904	-11.6343	9.23e-06	0.000482729	4.17473
CDK13	-0.798087	6.15154	-11.6225	9.29e-06	0.000484309	4.12913
RPS6KA2	1.35984	2.71413	11.612	9.35e-06	0.000485565	4.29789
SLC37A3	-0.884984	5.75674	-11.5824	9.5e-06	0.000492133	4.11967
API5	-0.846274	7.00285	-11.5744	9.55e-06	0.000492725	4.07703
SYNC	-2.57353	0.117629	-11.5593	9.63e-06	0.000494166	4.18119
MDN1	-0.762385	7.18454	-11.5518	9.67e-06	0.000494166	4.06036
MTHFD1L	0.738139	6.77505	11.5563	9.65e-06	0.000494166	4.07031
CSTF3-DT	-2.7672	-2.17049	-11.5116	9.89e-06	0.000503929	3.71442
SLC25A30	0.879727	4.50747	11.5006	9.96e-06	0.000505445	4.13674
LRRC58	-0.843514	6.44013	-11.4604	1.02e-05	0.00051549	4.01993
LINC01977	-3.15262	0.307988	-11.4358	1.03e-05	0.000521089	4.13866
SECISBP2	-0.969646	4.61594	-11.4285	1.04e-05	0.000521592	4.0859
MTHFD2	0.990441	8.06505	11.4221	1.04e-05	0.000521822	3.96985
ATXN2L	-0.704197	7.81	-11.3906	1.06e-05	0.000527962	3.95303
SESN2	1.1157	5.50084	11.3936	1.06e-05	0.000527962	4.01472
TSPAN6	-1.66408	1.92483	-11.3802	1.07e-05	0.000529419	4.17774
AKAP12	-2.16889	8.98864	-11.3625	1.08e-05	0.000530883	3.92143
SLC25A19	-1.06379	3.21462	-11.3593	1.08e-05	0.000530883	4.1303
STMN1	1.09338	8.34455	11.3589	1.08e-05	0.000530883	3.92701
PEX6	-0.85134	4.79489	-11.3519	1.08e-05	0.000531349	4.02754
HMGXB4	-0.862328	4.5341	-11.3404	1.09e-05	0.000533208	4.03722
FERMT2	-1.81737	5.62083	-11.3216	1.1e-05	0.000534081	3.96452
CHPT1	-1.06523	5.36865	-11.3214	1.1e-05	0.000534081	3.97617
ISG15	0.877447	4.64955	11.3316	1.1e-05	0.000534081	4.02426
RUFY2	-1.18613	4.57576	-11.3055	1.11e-05	0.000537323	4.01298
PLEKHA7	-1.18127	2.45287	-11.2874	1.13e-05	0.000537997	4.11703
RSAD1	-1.11914	4.69028	-11.291	1.12e-05	0.000537997	3.99654
ERCC4	-0.941349	4.46591	-11.2932	1.12e-05	0.000537997	4.01264
PCK2	1.68175	4.55546	11.2787	1.13e-05	0.000539071	3.99772
AL021707.2	-2.42839	-1.06141	-11.2617	1.14e-05	0.000541186	3.85901
NPTXR	-0.934779	4.99355	-11.2614	1.14e-05	0.000541186	3.95929
PRDM5	-1.94586	1.48648	-11.2517	1.15e-05	0.000541531	4.10199
FBXL4	-0.952404	4.04514	-11.2499	1.15e-05	0.000541531	4.01448
SV2A	-2.66413	-0.235035	-11.2005	1.18e-05	0.000545773	3.95751
PPP1R3F	-1.96815	1.51263	-11.2062	1.18e-05	0.000545773	4.0766
FBXO6	-1.69166	3.25991	-11.207	1.18e-05	0.000545773	4.0365
MAP3K20	-1.54235	7.39545	-11.201	1.18e-05	0.000545773	3.83818
CCDC90B	-1.26818	5.17217	-11.2174	1.17e-05	0.000545773	3.92154
RNF41	-0.935283	4.51109	-11.2178	1.17e-05	0.000545773	3.96292
GCH1	1.46196	1.53285	11.2066	1.18e-05	0.000545773	4.07706
AXL	-1.33486	8.61674	-11.1811	1.2e-05	0.000550078	3.81126
EFEMP2	-1.09874	3.91355	-11.177	1.2e-05	0.000550078	3.9784
MRTFB	-1.48447	6.38114	-11.1709	1.2e-05	0.000550429	3.84022
DNM1P47	-1.68684	2.77021	-11.1476	1.22e-05	0.000556353	4.02373
ZNF641	-0.953704	4.55376	-11.1356	1.23e-05	0.000558655	3.90871
POLR3D	-1.01141	3.91716	-11.1165	1.24e-05	0.000561658	3.94074
AC073655.2	1.87114	-0.683871	11.1171	1.24e-05	0.000561658	3.85304
THAP10	-1.72233	2.07341	-11.0885	1.26e-05	0.000569356	4.00782
EPAS1	-1.19677	8.02828	-11.0823	1.27e-05	0.00056979	3.75512
NGEF	-1.44109	4.26345	-11.0725	1.28e-05	0.000571414	3.88928
DCAKD	-1.79687	3.14287	-11.0502	1.29e-05	0.000575675	3.94726
RNF111	-0.839701	5.56094	-11.0539	1.29e-05	0.000575675	3.79826
DMPK	0.706428	5.80586	11.0341	1.31e-05	0.000579547	3.77473
DENND10P1	-0.931677	3.66186	-11.0266	1.31e-05	0.000580445	3.90188
ANKIB1	-1.06651	6.88555	-11.0217	1.31e-05	0.000580498	3.73131
GINS2	1.26192	4.28986	11.0073	1.33e-05	0.000583804	3.84638
FRYL	-0.769604	6.43312	-11.0012	1.33e-05	0.000584286	3.72994
FAM111B	1.06174	5.76619	10.9914	1.34e-05	0.000586031	3.74902
ESF1	-0.787583	5.92049	-10.9664	1.36e-05	0.000588192	3.72642
MED24	-0.687556	5.80791	-10.9701	1.36e-05	0.000588192	3.73356
MAP3K9	0.718589	5.22039	10.9745	1.35e-05	0.000588192	3.76478
EZH2	0.763359	5.8062	10.9692	1.36e-05	0.000588192	3.73305
SNX24	-1.0238	4.49191	-10.9486	1.37e-05	0.000591653	3.79483
EIF2A	-0.683572	6.47334	-10.9473	1.37e-05	0.000591653	3.69379
NUDT13	-1.30353	2.4645	-10.9309	1.39e-05	0.000594164	3.90424
ZNF165	1.46248	2.37334	10.9351	1.38e-05	0.000594164	3.90967
B3GNT6	-2.40311	1.32615	-10.906	1.41e-05	0.000599714	3.90166
AC125437.1	-1.63178	0.395286	-10.9016	1.41e-05	0.000599714	3.86113
ZNF516	0.984782	5.2138	10.9066	1.41e-05	0.000599714	3.72147
B3GALT6	-1.05282	4.31084	-10.8709	1.44e-05	0.000605203	3.75815
SLBP	0.704469	6.58202	10.8765	1.43e-05	0.000605203	3.64455
GNAO1	0.862683	5.3115	10.8683	1.44e-05	0.000605203	3.69136
PMM1	1.08114	4.41704	10.8691	1.44e-05	0.000605203	3.74937
SLC25A35	-1.03983	3.3353	-10.8631	1.45e-05	0.000605448	3.82029
CEP85	-0.683363	5.99962	-10.8579	1.45e-05	0.000605712	3.65286
TMEM184C	-1.18686	4.43054	-10.8299	1.47e-05	0.000614342	3.72324
UCKL1	0.799897	5.71859	10.8052	1.5e-05	0.000621897	3.63036
AL132712.2	-2.94985	-2.33437	-10.7951	1.51e-05	0.000622848	3.36981
EFCAB8	1.49241	1.11186	10.7938	1.51e-05	0.000622848	3.83264
FHL1	-1.89551	4.91756	-10.7863	1.51e-05	0.000624008	3.66153
SLC35E1	1.05351	4.74034	10.777	1.52e-05	0.000625893	3.66722
OBSL1	-1.01272	2.67819	-10.7677	1.53e-05	0.000626641	3.79569
MAML1	0.862915	6.15112	10.7631	1.53e-05	0.000626641	3.58481
AC069288.1	2.85073	0.365912	10.762	1.54e-05	0.000626641	3.78156
PAFAH2	-1.03661	3.69504	-10.7514	1.55e-05	0.000627388	3.72604
VEZF1	-0.782899	6.24929	-10.7537	1.54e-05	0.000627388	3.57492
ZC3H6	-2.99499	1.53222	-10.7386	1.56e-05	0.00062921	3.80443
LINC01270	-1.34314	1.41649	-10.7211	1.57e-05	0.00062921	3.79378
GSTZ1	-1.21056	1.97317	-10.7126	1.58e-05	0.00062921	3.78439
GTF2IRD2	-1.07945	3.53655	-10.7173	1.58e-05	0.00062921	3.71513
RAB11FIP1	-1.03321	3.57442	-10.7326	1.56e-05	0.00062921	3.72233
AGR2	-0.892678	4.71713	-10.7136	1.58e-05	0.00062921	3.62757
CHMP2B	-0.831834	4.32624	-10.7339	1.56e-05	0.00062921	3.6688
OASL	3.1304	0.983138	10.7257	1.57e-05	0.00062921	3.78987
SYNE2	0.864134	5.94856	10.6999	1.59e-05	0.000632452	3.55123
SESN1	-1.32292	3.70908	-10.688	1.61e-05	0.000633286	3.68441
UBIAD1	-1.19778	4.3352	-10.6853	1.61e-05	0.000633286	3.63658
JDP2	1.32727	4.85944	10.6916	1.6e-05	0.000633286	3.60345
EIF5AP4	-1.48959	1.98489	-10.6769	1.62e-05	0.000634064	3.76236
WDR77	-0.695422	5.23084	-10.675	1.62e-05	0.000634064	3.56947
CBX3	-0.904557	8.03675	-10.6456	1.65e-05	0.000643897	3.46898
MORC2	-0.917909	5.69721	-10.6413	1.65e-05	0.000643987	3.52341
MFSD12	-0.755112	5.42193	-10.6348	1.66e-05	0.000644109	3.5325
SBNO1	0.764196	7.27555	10.6328	1.66e-05	0.000644109	3.46963
FAM225A	-2.68769	1.75344	-10.627	1.67e-05	0.000644807	3.7357
ABI2	-0.883882	6.26745	-10.6184	1.68e-05	0.000645169	3.48455
CPSF2	-0.720834	6.05	-10.618	1.68e-05	0.000645169	3.49273
RPA2	0.684606	5.99737	10.6073	1.69e-05	0.000647801	3.48777
PSMD8	-0.619168	8.1549	-10.5965	1.7e-05	0.000650517	3.43462
ARPIN	-1.37466	2.30261	-10.5759	1.72e-05	0.000656808	3.6911
UTRN	-0.640208	7.47407	-10.5689	1.73e-05	0.000656808	3.42422
RGS3	0.937056	4.39484	10.5714	1.73e-05	0.000656808	3.55758
RIPOR3	-0.823804	4.33459	-10.5381	1.76e-05	0.000666695	3.54013
BOD1	-0.802853	5.91422	-10.5334	1.77e-05	0.000666695	3.44181
BTF3L4	0.636241	6.32591	10.5328	1.77e-05	0.000666695	3.42511
TMEM192	-1.26952	3.03171	-10.5237	1.78e-05	0.000668823	3.62306
NIPSNAP2	-1.35343	5.72828	-10.5038	1.8e-05	0.000675441	3.43019
METTL15	-1.15989	3.22442	-10.4792	1.83e-05	0.000683244	3.58235
RAB11FIP5	0.645905	6.3472	10.4775	1.83e-05	0.000683244	3.38713
AC046185.3	-2.39006	-2.12676	-10.426	1.89e-05	0.000694807	3.25011
LINC00261	-1.3041	2.51066	-10.4242	1.89e-05	0.000694807	3.58674
TMEM19	-1.1182	5.09833	-10.4237	1.89e-05	0.000694807	3.40996
ZNF91	-1.09173	4.03687	-10.4361	1.88e-05	0.000694807	3.49553
WDR36	-0.852725	5.68109	-10.4345	1.88e-05	0.000694807	3.38564
PRPS1	0.629427	8.40667	10.4324	1.88e-05	0.000694807	3.32044
ARHGAP11B	0.859012	3.80723	10.4429	1.87e-05	0.000694807	3.51758
RBM43	-1.17867	2.09789	-10.4084	1.91e-05	0.000699797	3.59251
NEDD4	-0.976953	6.30852	-10.4017	1.92e-05	0.000701079	3.33708
ECHDC3	-1.55778	1.60947	-10.3765	1.95e-05	0.000706811	3.58314
ZNF337-AS1	-1.29282	3.35379	-10.3799	1.94e-05	0.000706811	3.50886
MARS1	0.691346	8.19486	10.3832	1.94e-05	0.000706811	3.28956
AC025678.3	1.95165	2.5397	10.3737	1.95e-05	0.000706811	3.55303
MBOAT1	0.669254	5.27283	10.361	1.97e-05	0.000710789	3.3571
ZNF681	-2.02939	2.03398	-10.3324	2e-05	0.000710827	3.5463
CCDC18-AS1	-1.33336	2.821	-10.3569	1.97e-05	0.000710827	3.52747
MCAT	-1.15309	2.57585	-10.3281	2.01e-05	0.000710827	3.52182
PSMB5	-0.959755	5.95407	-10.3182	2.02e-05	0.000710827	3.29424
FAM168B	-0.870362	7.35972	-10.344	1.99e-05	0.000710827	3.27299
SPAG1	-0.820458	4.12538	-10.3451	1.99e-05	0.000710827	3.42793
DPP3	-0.671914	6.55269	-10.3367	2e-05	0.000710827	3.28451
ATXN1	0.649702	6.47261	10.3245	2.01e-05	0.000710827	3.27866
FYTTD1	0.780396	7.50633	10.3171	2.02e-05	0.000710827	3.25267
H2AZ1	0.969297	8.2587	10.318	2.02e-05	0.000710827	3.24404
PKP3	1.06113	5.51756	10.3177	2.02e-05	0.000710827	3.31427
BUD31	1.48023	6.50451	10.3408	1.99e-05	0.000710827	3.28877
NEIL2	-1.71085	2.3757	-10.3095	2.03e-05	0.000711035	3.51912
OSMR	-1.0408	7.0051	-10.3121	2.03e-05	0.000711035	3.25654
PTP4A3	-1.56387	1.30252	-10.2985	2.04e-05	0.000714389	3.53692
PRKAR2A-AS1	-1.73145	-0.703866	-10.2851	2.06e-05	0.000715597	3.41685
CDC25B	0.673088	8.35185	10.2881	2.06e-05	0.000715597	3.22222
SART3	0.70548	6.18014	10.2876	2.06e-05	0.000715597	3.26392
SKP2	-1.04196	4.20505	-10.2761	2.07e-05	0.000716507	3.37521
MAEA	0.750024	5.6846	10.2771	2.07e-05	0.000716507	3.27823
ST7	-0.933069	3.83068	-10.2633	2.09e-05	0.000720708	3.39619
LAPTM4B	-0.768859	7.12422	-10.2586	2.1e-05	0.000721249	3.21759
TYSND1	-0.934105	4.7117	-10.2369	2.13e-05	0.000725873	3.30959
FBXW8	-0.82207	4.54832	-10.2394	2.12e-05	0.000725873	3.32354
BET1L	-0.673409	6.49445	-10.2346	2.13e-05	0.000725873	3.216
STC2	1.27563	7.45074	10.2368	2.13e-05	0.000725873	3.19789
HOXC10	1.0857	6.70511	10.2265	2.14e-05	0.000728003	3.20417
DNAJB5	-1.12125	2.7254	-10.2141	2.16e-05	0.000732131	3.43955
NFE2L3	-0.740918	7.44152	-10.2048	2.17e-05	0.000733263	3.17583
FOXK1	0.63439	6.85773	10.2059	2.17e-05	0.000733263	3.18615
CAV2	-1.01066	7.01299	-10.1849	2.2e-05	0.000737797	3.16842
WFS1	0.921311	6.25485	10.1873	2.19e-05	0.000737797	3.19172
MID1IP1	1.28677	3.12104	10.1907	2.19e-05	0.000737797	3.39948
PSMB6	-0.86218	6.50328	-10.1779	2.21e-05	0.000737894	3.17645
VSIR	-0.856075	4.41848	-10.181	2.2e-05	0.000737894	3.29375
RIOK3	-1.0293	6.58288	-10.1741	2.21e-05	0.000738099	3.17132
GAREM2	-1.42067	2.373	-10.1633	2.23e-05	0.000739903	3.42431
SLC39A10	-0.891555	5.5265	-10.1602	2.23e-05	0.000739903	3.20551
UBE2Q1	-0.796261	6.35968	-10.1665	2.22e-05	0.000739903	3.17342
UGDH	0.619226	6.93305	10.1342	2.27e-05	0.000750686	3.13463
CEP170B	0.779709	5.70638	10.1186	2.29e-05	0.000756595	3.16767
PDRG1	0.857724	5.54862	10.1081	2.31e-05	0.000760083	3.16816
AC027307.2	-0.886894	3.67574	-10.0966	2.32e-05	0.000764092	3.29557
MYCBPAP	-2.07682	-0.810435	-10.0851	2.34e-05	0.000768107	3.29361
ZNF680	-1.13042	4.30504	-10.0536	2.39e-05	0.000777882	3.21519
USF3	-0.684195	5.22012	-10.0598	2.38e-05	0.000777882	3.15283
MIDN	0.79953	6.10141	10.0585	2.38e-05	0.000777882	3.10796
GMCL1	0.849261	4.80863	10.0524	2.39e-05	0.000777882	3.17532
ADAM15	0.761321	5.41347	10.0488	2.4e-05	0.000778032	3.13394
MMACHC	-1.78156	2.75418	-10.041	2.41e-05	0.000780207	3.32295
SLC9A6	0.811114	6.06757	10.038	2.41e-05	0.000780207	3.09504
KMT5A	0.667831	6.38562	10.0235	2.44e-05	0.000782651	3.07239
TIPIN	0.720265	4.73665	10.0283	2.43e-05	0.000782651	3.16387
AC026273.1	1.33769	2.17861	10.0245	2.43e-05	0.000782651	3.34167
SLC45A1	-1.05918	3.44871	-10.02	2.44e-05	0.000782848	3.26081
MTPN	-0.814643	8.2373	-10.0146	2.45e-05	0.000783961	3.03246
TRAM2-AS1	-1.10333	2.35058	-10.0072	2.46e-05	0.000786072	3.32248
ABT1	-0.834735	4.48446	-9.99485	2.48e-05	0.000790763	3.15997
ERMAP	-1.08684	3.13973	-9.97789	2.51e-05	0.000795548	3.25485
RGS20	-1.00436	4.99746	-9.97897	2.51e-05	0.000795548	3.11067
CAMK2D	-0.778696	4.94668	-9.97606	2.51e-05	0.000795548	3.11216
GNPTG	0.718542	5.25321	9.94795	2.56e-05	0.000806895	3.07236
SELENOW	0.862099	5.80681	9.94821	2.56e-05	0.000806895	3.04325
TOB2	0.668038	5.93283	9.94187	2.57e-05	0.000808449	3.03297
KDM2A	-0.592266	7.77795	-9.93486	2.58e-05	0.000808874	2.98166
MLLT6	0.976853	5.8203	9.93578	2.58e-05	0.000808874	3.03381
L2HGDH	0.935068	4.47677	9.93142	2.59e-05	0.000809052	3.11625
SLC29A2	-1.25215	2.65881	-9.91531	2.61e-05	0.000815937	3.24406
KLHL12	-0.885295	5.5292	-9.90651	2.63e-05	0.000818986	3.0274
TAF6	0.660719	6.47442	9.88786	2.66e-05	0.000827348	2.97297
NBPF3	0.824302	4.29519	9.87693	2.68e-05	0.000831614	3.09281
SEPTIN7	-0.593924	8.43252	-9.87106	2.69e-05	0.000833146	2.92754
KLHDC8B	-1.19129	1.52632	-9.86733	2.7e-05	0.000833526	3.25923
STRAP	-0.591527	6.87868	-9.86031	2.71e-05	0.000835699	2.94188
RIPOR1	-1.4135	6.39749	-9.85106	2.72e-05	0.000839114	2.94935
ERVK9-11	-1.66252	1.64133	-9.84473	2.74e-05	0.000839281	3.24154
OSBPL6	1.27671	1.82351	9.84717	2.73e-05	0.000839281	3.23766
PUM3	-0.693813	4.60282	-9.8338	2.76e-05	0.000843654	3.03738
LPP	-1.10434	7.26648	-9.82665	2.77e-05	0.000845956	2.91072
ZNF528	1.01623	3.32681	9.82357	2.77e-05	0.000846008	3.13487
SDCBP2-AS1	-1.83875	0.514809	-9.81739	2.78e-05	0.000847791	3.22755
WWC3	-0.792295	5.15193	-9.80752	2.8e-05	0.000848827	2.97896
AP5B1	-0.714738	5.65421	-9.80836	2.8e-05	0.000848827	2.95094
SSRP1	-0.653977	7.71635	-9.80663	2.8e-05	0.000848827	2.89045
TSPEAR-AS1	-1.60549	0.780874	-9.78662	2.84e-05	0.000858406	3.21247
SMG9	0.680841	5.20018	9.78343	2.85e-05	0.00085855	2.95862
DUSP19	-1.95987	-0.43372	-9.78045	2.85e-05	0.000858574	3.15483
PRDM8	-1.05806	3.12552	-9.77701	2.86e-05	0.000858865	3.11771
APLN	-3.19472	0.573639	-9.74687	2.92e-05	0.000859904	3.18417
PXMP4	-1.75044	2.5534	-9.7531	2.91e-05	0.000859904	3.13983
METTL23	-1.15101	3.7514	-9.75066	2.91e-05	0.000859904	3.04965
TAB2	-0.973242	6.38846	-9.74626	2.92e-05	0.000859904	2.87419
MAN1A2	-0.919512	5.69085	-9.75937	2.89e-05	0.000859904	2.91389
SIN3A	-0.699595	6.35032	-9.74942	2.91e-05	0.000859904	2.87788
LMAN1	-0.639101	7.23326	-9.7545	2.9e-05	0.000859904	2.85908
AC245060.7	0.7193	4.30013	9.74648	2.92e-05	0.000859904	3.00008
RCBTB1	0.781613	4.58893	9.76719	2.88e-05	0.000859904	2.99111
SLC3A2	1.23448	8.06757	9.74784	2.92e-05	0.000859904	2.84344
B4GALNT4	1.08698	4.88451	9.74322	2.92e-05	0.000860009	2.95134
BNC2	-1.03787	2.25459	-9.72664	2.96e-05	0.000867854	3.1383
ARRB2	0.76926	4.75717	9.72163	2.97e-05	0.000869101	2.94538
ORAI3	-1.4727	0.92862	-9.70467	3e-05	0.000877274	3.16007
UBE2B	-0.83806	5.42604	-9.69191	3.03e-05	0.000883079	2.87916
SLC25A46	-0.990641	5.53002	-9.68727	3.03e-05	0.000884152	2.87007
DTD2	-1.23205	3.02917	-9.67418	3.06e-05	0.000890216	3.05307
CLPTM1L	-0.876829	6.92263	-9.66909	3.07e-05	0.00089157	2.80254
TNFAIP1	-1.63325	5.68974	-9.66406	3.08e-05	0.000891826	2.84495
FAM169A	-0.887969	4.18947	-9.66307	3.08e-05	0.000891826	2.94992
ADCK1	-1.25259	2.19552	-9.65864	3.09e-05	0.000892134	3.09474
PLEKHB2	-0.887391	7.14148	-9.65422	3.1e-05	0.000892134	2.78753
ADGRE5	0.561133	7.46884	9.65664	3.1e-05	0.000892134	2.78455
PLEKHA1	-1.38979	6.44526	-9.64005	3.13e-05	0.000895648	2.79485
ARMC7	0.801801	4.71825	9.64108	3.13e-05	0.000895648	2.89032
GAS6	0.939545	4.62158	9.64549	3.12e-05	0.000895648	2.90113
AC073316.2	-1.91097	-0.497794	-9.62896	3.16e-05	0.000899211	3.05863
SCMH1	-0.718353	4.82519	-9.62862	3.16e-05	0.000899211	2.87308
CCDC183-AS1	-1.00833	3.20675	-9.62245	3.17e-05	0.000901275	3.00319
HOXB6	0.775001	7.79476	9.61262	3.19e-05	0.000905566	2.74815
TOLLIP	0.66559	7.0419	9.60237	3.21e-05	0.000908488	2.75125
RANP4	1.32322	2.47825	9.60417	3.21e-05	0.000908488	3.04142
BBX	-0.877514	5.87273	-9.59824	3.22e-05	0.000909352	2.78805
ATP5MC2	-0.620918	7.23612	-9.59173	3.23e-05	0.000911677	2.74014
PRKD2	0.829983	5.41624	9.58284	3.25e-05	0.000915473	2.80029
POLD3	0.615017	5.74557	9.57554	3.27e-05	0.00091831	2.77751
ZBTB20	-1.2494	1.01829	-9.57099	3.28e-05	0.000919465	3.07162
USP27X	-1.56286	1.50584	-9.55871	3.31e-05	0.000925417	3.05389
ACOT11	-1.46846	1.50691	-9.55445	3.32e-05	0.000926406	3.05097
FOXF2	-0.961982	4.59856	-9.5358	3.36e-05	0.00093476	2.82333
KIF3C	0.731338	6.12003	9.53796	3.35e-05	0.00093476	2.73259
PCDHGB2	-2.08892	0.0101969	-9.52253	3.39e-05	0.000934811	3.02372
TASOR	-0.840661	6.00985	-9.52494	3.38e-05	0.000934811	2.72785
ALYREF	0.609466	6.47662	9.52547	3.38e-05	0.000934811	2.70946
SERINC3	0.811517	7.52983	9.52869	3.37e-05	0.000934811	2.68955
CEMIP2	0.826855	5.85584	9.53218	3.37e-05	0.000934811	2.74029
LINC02777	-2.49082	-0.973011	-9.51917	3.4e-05	0.000935276	2.94977
PAX8-AS1	-2.26935	-2.18613	-9.51455	3.41e-05	0.000936179	2.77815
ZNF585B	-0.926236	4.03303	-9.51251	3.41e-05	0.000936179	2.8549
ZBTB37	-0.724909	4.53382	-9.49656	3.45e-05	0.000944659	2.79998
TMEM147-AS1	-1.0577	3.01605	-9.48807	3.47e-05	0.000948428	2.92242
PCNP	-0.648405	6.93469	-9.47145	3.51e-05	0.000957488	2.65654
POGZ	-0.682613	6.11247	-9.46283	3.53e-05	0.000961411	2.67728
MYH9	-0.613016	10.3692	-9.44966	3.56e-05	0.000966665	2.59296
SNHG5	1.07176	6.90667	9.45147	3.56e-05	0.000966665	2.64227
AC073130.2	-2.09602	-0.31432	-9.42707	3.62e-05	0.000974075	2.94661
TOMM34	-1.68117	4.86676	-9.41615	3.64e-05	0.000974075	2.71419
ZBED8	-1.64679	1.54168	-9.42585	3.62e-05	0.000974075	2.96193
KCTD18	-1.28666	3.58605	-9.42037	3.63e-05	0.000974075	2.82704
FBXO43	-1.16808	1.70603	-9.43236	3.6e-05	0.000974075	2.96049
ARID5B	-0.887105	5.45737	-9.41509	3.64e-05	0.000974075	2.67416
YAF2	-0.857852	3.18455	-9.41052	3.66e-05	0.000974075	2.85346
GSTK1	0.577176	6.62713	9.41878	3.64e-05	0.000974075	2.62518
EIF4EBP1	0.823483	5.06948	9.41939	3.63e-05	0.000974075	2.70184
NRG2	0.823541	4.12483	9.4223	3.63e-05	0.000974075	2.78091
PHGDH	1.8933	5.27964	9.41124	3.65e-05	0.000974075	2.68192
TENT5C	1.01582	4.09356	9.40736	3.66e-05	0.000974511	2.77273
TUG1	-0.983276	7.14214	-9.40268	3.68e-05	0.000975403	2.60122
PPP2R1A	0.604445	6.82189	9.40102	3.68e-05	0.000975403	2.60652
SURF1	-1.67092	2.43823	-9.39525	3.69e-05	0.000977588	2.89696
NUDT18	-1.74863	-0.264914	-9.37818	3.74e-05	0.000984548	2.91852
FO681492.1	-1.04141	2.33984	-9.3807	3.73e-05	0.000984548	2.89271
TIPRL	-0.740087	6.18539	-9.37249	3.75e-05	0.000984548	2.60674
UFC1	-0.679288	5.92314	-9.37545	3.74e-05	0.000984548	2.62062
KIFBP	-0.675278	6.04236	-9.3729	3.75e-05	0.000984548	2.61328
STS	-1.20973	2.63302	-9.35457	3.8e-05	0.000995025	2.85493
FAM120C	-1.74102	2.61051	-9.34885	3.81e-05	0.00099726	2.85239
RN7SL838P	-1.87245	-0.936945	-9.34066	3.83e-05	0.000998229	2.84575
THAP2	-1.28422	1.66643	-9.3352	3.85e-05	0.000998229	2.89442
KIRREL1	-1.18427	7.85869	-9.33759	3.84e-05	0.000998229	2.54243
FN3KRP	0.663142	5.59512	9.33583	3.85e-05	0.000998229	2.60728
CRNDE	0.801504	4.98843	9.33376	3.85e-05	0.000998229	2.64385
VEGFA	0.869831	6.79625	9.33283	3.86e-05	0.000998229	2.55589
AC138028.6	1.93033	0.471432	9.32608	3.87e-05	0.0010012	2.90844
RFC2	0.611301	5.52488	9.3164	3.9e-05	0.00100621	2.59653
DHFR2	-1.38748	2.24533	-9.30568	3.93e-05	0.00101031	2.84495
SLC66A2	0.657166	6.37477	9.30727	3.92e-05	0.00101031	2.55008
MCM10	0.809339	5.23124	9.28993	3.97e-05	0.00101965	2.59422
LRBA	0.669491	5.77004	9.28538	3.98e-05	0.00102117	2.56028
DCTN4	-0.634853	6.52904	-9.27936	4e-05	0.00102373	2.52342
ENTPD4	-0.890549	4.27886	-9.27004	4.03e-05	0.00102866	2.65445
FCGBP	-1.53474	1.76595	-9.26526	4.04e-05	0.00102868	2.84104
TUBGCP4	-0.831568	4.60984	-9.26635	4.04e-05	0.00102868	2.62301
BIRC2	-0.889374	8.2675	-9.26209	4.05e-05	0.00102926	2.47971
CAPN15	0.723662	7.34267	9.25325	4.07e-05	0.00103387	2.48524
SLC1A5	0.733891	8.03656	9.24437	4.1e-05	0.0010375	2.46936
CKB	0.929391	6.74502	9.24186	4.11e-05	0.0010375	2.4883
AC010422.8	1.58242	0.813085	9.24115	4.11e-05	0.0010375	2.85116
CTNS	-1.40714	3.22292	-9.2378	4.12e-05	0.00103823	2.72431
PMS2CL	0.614367	5.05685	9.22949	4.14e-05	0.00104254	2.56049
CDCA5	0.560449	6.84839	9.22059	4.17e-05	0.00104729	2.46945
EIF1AD	0.606764	6.06066	9.2162	4.18e-05	0.0010488	2.49408
CCDC78	-1.33626	2.06231	-9.20014	4.23e-05	0.00105089	2.77981
DPH6	-1.07819	3.26016	-9.20692	4.21e-05	0.00105089	2.69839
ABRAXAS2	-0.736829	4.84457	-9.20193	4.22e-05	0.00105089	2.55552
GOLGA3	-0.708757	6.54383	-9.19263	4.25e-05	0.00105089	2.45691
RAB21	-0.682702	5.54512	-9.19747	4.23e-05	0.00105089	2.50545
SAE1	0.593054	7.45408	9.20267	4.22e-05	0.00105089	2.44511
ZFYVE19	0.674711	5.24791	9.19402	4.24e-05	0.00105089	2.52065
AMDHD2	0.9352	4.6958	9.19901	4.23e-05	0.00105089	2.5652
AGPAT3	1.04284	5.84211	9.19316	4.25e-05	0.00105089	2.48678
RPS6	0.633483	8.48937	9.18669	4.27e-05	0.00105224	2.41901
UNG	0.942639	6.42035	9.18621	4.27e-05	0.00105224	2.45637
CRACR2A	-1.84005	0.0591156	-9.17212	4.31e-05	0.00105428	2.79801
C3orf18	-1.53859	1.11536	-9.1788	4.29e-05	0.00105428	2.80286
SBF2-AS1	-1.51131	2.31169	-9.17409	4.3e-05	0.00105428	2.74616
MAVS	-0.835986	7.03064	-9.17742	4.29e-05	0.00105428	2.43249
PPP2R5A	0.549943	6.62685	9.17264	4.31e-05	0.00105428	2.43889
RAP2C-AS1	-2.35206	-1.15921	-9.16277	4.34e-05	0.00105707	2.71559
AGO2	-0.813541	6.58716	-9.16501	4.33e-05	0.00105707	2.43433
DCAF4L1	1.44948	-0.242649	9.16159	4.34e-05	0.00105707	2.78005
AC064836.2	-1.87932	-1.55081	-9.15924	4.35e-05	0.00105715	2.67073
AC107375.1	-1.11738	1.35826	-9.15159	4.37e-05	0.00105839	2.77667
PSMC3	-0.787097	6.97212	-9.15088	4.37e-05	0.00105839	2.41332
FANCI	0.594401	7.11075	9.15533	4.36e-05	0.00105839	2.41407
ARHGEF19	0.729142	4.75516	9.145	4.39e-05	0.00106109	2.51945
SUSD3	-1.45215	1.21939	-9.1239	4.46e-05	0.00107206	2.76153
CDK17	-1.10661	5.07371	-9.11927	4.47e-05	0.00107206	2.47552
NCK2	-0.705666	5.26633	-9.12307	4.46e-05	0.00107206	2.46536
SNHG29	0.800271	7.02919	9.11976	4.47e-05	0.00107206	2.3882
EIF1	0.843387	9.18606	9.1252	4.45e-05	0.00107206	2.36191
CC2D2A	-3.01557	-0.013118	-9.11677	4.48e-05	0.00107229	2.75908
AC015712.2	-1.54649	2.68728	-9.11344	4.49e-05	0.00107314	2.67558
ZNF512B	-0.85181	5.50002	-9.10671	4.51e-05	0.00107373	2.43863
MAGI2-AS3	-0.816657	5.83795	-9.10644	4.51e-05	0.00107373	2.42059
CPA4	0.934344	5.52755	9.10611	4.51e-05	0.00107373	2.43661
RFC1	0.617135	6.14386	9.09387	4.55e-05	0.00108134	2.39664
STEAP2	-1.11757	2.33351	-9.06824	4.63e-05	0.00109932	2.66746
PGPEP1	0.821835	3.52306	9.05966	4.66e-05	0.0011043	2.56536
MPV17	-0.622432	5.45459	-9.05723	4.67e-05	0.00110451	2.40319
TMEM129	-0.843089	3.53516	-9.05202	4.69e-05	0.00110689	2.55851
MTMR4	-0.800116	4.22009	-9.04891	4.7e-05	0.00110765	2.49283
GPX7	-1.32729	2.2082	-9.0401	4.73e-05	0.00111205	2.6549
NDFIP2	-0.636384	4.71581	-9.03545	4.74e-05	0.00111205	2.4389
PTPA	0.610689	6.67882	9.03473	4.74e-05	0.00111205	2.33091
TMEM106C	0.737921	5.82635	9.03718	4.74e-05	0.00111205	2.36773
SOX4	0.859683	6.08354	9.03133	4.76e-05	0.00111206	2.35099
EPS8L2	0.883732	7.50603	9.02623	4.77e-05	0.00111206	2.30829
MCUB	0.93399	4.40087	9.02658	4.77e-05	0.00111206	2.45933
AC025176.1	1.03449	2.31672	9.02972	4.76e-05	0.00111206	2.64023
DOK1	-1.1284	1.89227	-9.02279	4.78e-05	0.0011131	2.6607
NYNRIN	-2.81289	-1.97942	-9.0148	4.81e-05	0.0011154	2.52914
AIF1L	-1.42171	1.17668	-9.00472	4.85e-05	0.0011154	2.67826
UGDH-AS1	-1.20159	2.01341	-9.01492	4.81e-05	0.0011154	2.64819
PPT1	-0.716136	7.39005	-9.00485	4.85e-05	0.0011154	2.29319
UGP2	-0.62857	6.38482	-9.0092	4.83e-05	0.0011154	2.32118
CEBPG	0.681756	6.75341	9.00503	4.85e-05	0.0011154	2.3057
ZNF263	0.721292	5.86536	9.00102	4.86e-05	0.0011154	2.33775
ORC1	0.950277	4.81168	9.00281	4.85e-05	0.0011154	2.40595
AC105052.1	1.1255	3.32951	9.01018	4.83e-05	0.0011154	2.54531
ZC3H18	-0.577968	5.40403	-8.99357	4.88e-05	0.00111688	2.35691
STK32C	0.764626	5.05866	8.99552	4.88e-05	0.00111688	2.38139
ACAD8	0.943395	4.67618	8.99293	4.89e-05	0.00111688	2.40942
MPP1	0.657693	6.7726	8.98968	4.9e-05	0.00111782	2.29322
NOTUM	-2.11802	0.655847	-8.9859	4.91e-05	0.00111918	2.67599
KCTD1	-0.807627	4.80048	-8.97852	4.94e-05	0.00112198	2.38809
ESYT1	0.70371	8.28932	8.97825	4.94e-05	0.00112198	2.26035
WNT9A	1.17782	3.66524	8.96522	4.98e-05	0.00113077	2.48067
AC009779.2	-1.26158	2.00501	-8.95793	5.01e-05	0.00113094	2.60681
TTYH2	-0.87746	4.31779	-8.95812	5.01e-05	0.00113094	2.41417
MIGA2	0.807924	4.07088	8.95685	5.01e-05	0.00113094	2.43619
INO80E	0.808533	6.19121	8.96215	5e-05	0.00113094	2.29238
AL356056.2	-1.14071	3.20043	-8.94852	5.04e-05	0.00113601	2.51001
SAMD4B	-0.515147	10.3832	-8.93966	5.08e-05	0.00114156	2.20117
PREX1	-0.557933	6.61423	-8.93472	5.09e-05	0.00114393	2.25487
SLC2A12	-1.76797	1.03583	-8.92494	5.13e-05	0.00114692	2.62536
BFSP1	-1.28807	2.90075	-8.91097	5.18e-05	0.00114692	2.50727
AK9	-1.23839	0.504227	-8.90704	5.2e-05	0.00114692	2.62183
UPRT	-1.10757	2.67692	-8.90766	5.19e-05	0.00114692	2.52296
SCARA3	-1.07267	3.13137	-8.91538	5.16e-05	0.00114692	2.49089
ZNF839	-1.01601	2.98811	-8.91141	5.18e-05	0.00114692	2.50023
TSC22D2	-0.926321	6.4124	-8.90886	5.19e-05	0.00114692	2.24165
AGO4	-0.695924	4.72234	-8.91056	5.18e-05	0.00114692	2.34175
DNAAF5	-0.61153	6.58419	-8.90952	5.19e-05	0.00114692	2.23607
PRKAR2A	0.549907	7.44656	8.92219	5.14e-05	0.00114692	2.22769
CDC42EP1	0.592868	6.23135	8.9246	5.13e-05	0.00114692	2.26127
ITGAE	0.951616	3.32067	8.91722	5.16e-05	0.00114692	2.47551
PIGO	-0.644299	5.92825	-8.90166	5.22e-05	0.00114972	2.25704
AC120114.1	-1.47207	2.47276	-8.88606	5.27e-05	0.00116058	2.52229
NADK	0.560882	6.04303	8.88458	5.28e-05	0.00116058	2.23821
ZNF678	-0.883583	3.33601	-8.87534	5.31e-05	0.00116664	2.44209
MYO7A	-2.43732	-0.980465	-8.85854	5.38e-05	0.00117773	2.53849
NAPA-AS1	-2.14011	-1.52179	-8.85824	5.38e-05	0.00117773	2.48987
LDLR	-1.00061	6.76411	-8.85352	5.4e-05	0.00118001	2.18646
KIFC2	1.1242	5.58874	8.84812	5.42e-05	0.00118001	2.23244
RADX	1.15436	3.64415	8.84893	5.42e-05	0.00118001	2.3933
BMF	1.96227	2.98039	8.84774	5.42e-05	0.00118001	2.45242
KMT2C	-0.537043	6.50747	-8.84276	5.44e-05	0.00118094	2.18601
NR2F1	0.652144	5.21432	8.84334	5.44e-05	0.00118094	2.25169
LDAH	-1.03729	3.65616	-8.83947	5.45e-05	0.0011821	2.38485
FNDC11	-2.02617	-1.73067	-8.8355	5.47e-05	0.00118383	2.45264
RAET1G	1.58965	0.608957	8.83213	5.48e-05	0.00118506	2.56791
FANCG	0.665913	5.60539	8.82961	5.49e-05	0.00118557	2.21693
TMEM147	-0.710267	5.97312	-8.81525	5.55e-05	0.00119463	2.18673
GARS1	0.987068	9.16713	8.81521	5.55e-05	0.00119463	2.11911
UBAC2-AS1	-2.05055	-1.25542	-8.81315	5.56e-05	0.00119475	2.48695
CAMKK2	-0.682787	5.22917	-8.80987	5.57e-05	0.00119594	2.22428
FAM102A	0.569205	8.41885	8.80425	5.59e-05	0.00119914	2.1211
ZNF503-AS2	1.33924	0.953072	8.80051	5.61e-05	0.00120016	2.53799
IFITM1	1.44139	1.77607	8.79927	5.61e-05	0.00120016	2.50219
RCC1	-0.598674	5.87609	-8.7965	5.62e-05	0.00120091	2.1766
TRIM4	0.683247	5.19331	8.79427	5.63e-05	0.0012012	2.21442
FDXACB1	-1.35847	1.26538	-8.78895	5.66e-05	0.00120261	2.51883
TAF3	0.683908	4.00774	8.78887	5.66e-05	0.00120261	2.31192
ARHGAP27	0.687894	4.64391	8.78127	5.69e-05	0.00120759	2.24708
MYRF	-0.999238	3.03662	-8.77821	5.7e-05	0.00120809	2.3942
ZNF92	-0.827795	4.07591	-8.77694	5.7e-05	0.00120809	2.29603
OIP5	0.847458	4.6617	8.7659	5.75e-05	0.00121614	2.23342
AC004803.1	-2.00299	-0.188015	-8.75111	5.81e-05	0.00121724	2.50598
AC026748.3	-1.24579	1.56324	-8.75603	5.79e-05	0.00121724	2.48114
RNF138	-0.949033	4.72457	-8.75395	5.8e-05	0.00121724	2.21864
YIPF4	-0.728713	4.35203	-8.74819	5.82e-05	0.00121724	2.24728
COPS8	0.552115	6.2747	8.75716	5.79e-05	0.00121724	2.12698
RPL7P1	0.605024	7.01535	8.76129	5.77e-05	0.00121724	2.1072
FOXO3B	0.731564	4.18635	8.75417	5.8e-05	0.00121724	2.2676
HMGN2P3	0.83967	2.77787	8.74792	5.83e-05	0.00121724	2.39313
CENPU	0.916337	4.49701	8.75064	5.81e-05	0.00121724	2.23589
FADS2	-1.85774	4.06676	-8.7417	5.85e-05	0.00121886	2.26924
SPG11	-0.826362	5.50047	-8.74027	5.86e-05	0.00121886	2.15204
NOTCH2	-0.63118	8.82481	-8.73872	5.87e-05	0.00121886	2.06285
EHMT1	0.604008	5.83054	8.74024	5.86e-05	0.00121886	2.13412
ZNF131	0.545738	6.29531	8.73312	5.89e-05	0.0012222	2.10692
FASN	-0.637575	8.16248	-8.72183	5.94e-05	0.00123064	2.05882
LYRM2	-0.906313	4.95303	-8.70413	6.01e-05	0.00124331	2.16052
TRIM28	0.549152	8.90535	8.70411	6.01e-05	0.00124331	2.03388
WDR5B	-0.982159	2.39137	-8.69271	6.06e-05	0.0012504	2.38153
RPRD1A	0.518454	6.31047	8.69269	6.07e-05	0.0012504	2.07388
SETD5	-0.689703	6.55078	-8.67769	6.13e-05	0.0012625	2.05274
LHFPL2	-0.718689	6.04449	-8.67211	6.16e-05	0.00126599	2.06911
TSPY26P	-1.76177	-1.24203	-8.6651	6.19e-05	0.00127062	2.39202
ERP29	0.853521	6.27271	8.66352	6.2e-05	0.00127062	2.052
NR3C1	-0.9837	6.73334	-8.65877	6.22e-05	0.00127337	2.03171
UPF1	0.918138	6.86378	8.65536	6.23e-05	0.00127487	2.0255
CXorf56	-0.725093	4.7683	-8.64375	6.29e-05	0.00128409	2.12725
PCYOX1L	-1.22316	2.91678	-8.63742	6.32e-05	0.00128838	2.29559
FBXO28	-1.14282	5.28858	-8.63062	6.35e-05	0.00129144	2.07744
ATP1A1	-0.546788	7.59031	-8.63124	6.34e-05	0.00129144	1.99351
GAK	0.629194	6.17388	8.62456	6.38e-05	0.00129551	2.02483
BAZ2B	-0.818496	4.66828	-8.62055	6.39e-05	0.00129765	2.11716
ZNF767P	0.641626	4.45576	8.61475	6.42e-05	0.00130149	2.13162
MEX3C	-0.641964	5.0723	-8.59897	6.5e-05	0.00131498	2.06712
GPR137B	-0.969183	2.54208	-8.59044	6.54e-05	0.00132156	2.29076
CAMK1D	0.965236	3.79074	8.58727	6.55e-05	0.00132294	2.17388
FBXL12	-0.733758	3.97055	-8.57975	6.59e-05	0.00132858	2.1502
GINS4	0.711279	4.2189	8.57249	6.62e-05	0.00133399	2.12014
CMBL	-1.08588	4.93723	-8.56289	6.67e-05	0.00133658	2.04838
LAMTOR5	-1.04431	5.18916	-8.56359	6.67e-05	0.00133658	2.03008
ZNF594	-0.931947	2.52514	-8.5674	6.65e-05	0.00133658	2.27418
SBNO2	-0.688176	6.11782	-8.56541	6.66e-05	0.00133658	1.97938
RASSF3	-0.847603	6.36979	-8.54905	6.74e-05	0.00134859	1.95528
PARK7	-0.518369	7.26575	-8.54725	6.75e-05	0.00134866	1.92982
RNASEL	-1.21335	1.91995	-8.54467	6.76e-05	0.00134951	2.30061
PLSCR1	0.724008	5.04495	8.53339	6.82e-05	0.0013591	2.01607
ASB9	-1.26739	1.43123	-8.52928	6.84e-05	0.00136151	2.31707
CDC42BPA	0.500186	6.95207	8.52296	6.87e-05	0.00136616	1.91582
SMG8	-0.797259	3.3905	-8.51453	6.92e-05	0.00137298	2.15479
ALG10B	-1.26405	2.65786	-8.51167	6.93e-05	0.00137416	2.21948
SMYD3	0.839186	3.63065	8.5087	6.95e-05	0.00137545	2.12683
ABCD1	-0.773103	6.24911	-8.50274	6.98e-05	0.0013798	1.92242
LMF1	-2.18515	2.67157	-8.49934	6.99e-05	0.00138154	2.2086
ZNF674	0.829763	3.75266	8.49434	7.02e-05	0.00138493	2.10327
ACD	0.737863	4.89184	8.4922	7.03e-05	0.00138539	1.99466
AFAP1-AS1	-0.547166	6.47953	-8.48954	7.04e-05	0.00138638	1.90235
KDM4D	-2.71009	-0.429641	-8.4732	7.13e-05	0.00138697	2.30503
PLCB2	-2.45205	-1.07242	-8.4716	7.14e-05	0.00138697	2.27476
CPEB1	-1.40426	2.43688	-8.4762	7.12e-05	0.00138697	2.20986
RYR1	-0.947572	3.50891	-8.4848	7.07e-05	0.00138697	2.11957
AFG1L	-0.836631	2.61476	-8.47047	7.15e-05	0.00138697	2.19066
SMARCA1	-0.795244	7.21911	-8.47431	7.13e-05	0.00138697	1.87075
SENP6	-0.714766	6.20187	-8.48161	7.09e-05	0.00138697	1.90716
EEF1D	0.608375	8.55087	8.48183	7.09e-05	0.00138697	1.85808
CDKN2AIP	0.83068	4.24304	8.48194	7.08e-05	0.00138697	2.04479
ULBP1	1.0753	2.1597	8.47983	7.1e-05	0.00138697	2.23388
SLC6A9	1.36284	3.82818	8.47441	7.12e-05	0.00138697	2.07974
DOC2A	-1.24602	0.662918	-8.46023	7.2e-05	0.00139067	2.29556
C22orf46	-0.880362	4.01688	-8.46076	7.2e-05	0.00139067	2.04992
ADCY9	0.726096	5.52455	8.46338	7.18e-05	0.00139067	1.92683
LSR	0.747486	5.37759	8.46311	7.19e-05	0.00139067	1.9356
ST13	0.685209	8.10844	8.45282	7.24e-05	0.00139666	1.84057
MSN	-1.79003	8.73431	-8.44416	7.29e-05	0.00140054	1.8243
EPRS1	0.533497	8.46678	8.44523	7.28e-05	0.00140054	1.82912
ATF3	1.26943	3.88249	8.44466	7.28e-05	0.00140054	2.05027
AL109933.5	-2.15237	-1.69005	-8.4337	7.34e-05	0.00140719	2.20083
NAPRT	0.622903	4.22811	8.43289	7.35e-05	0.00140719	2.00642
BCR	0.681041	5.76868	8.43489	7.34e-05	0.00140719	1.88981
MTCL1	-0.555297	6.7687	-8.42703	7.38e-05	0.00141165	1.84147
NDUFV3	-1.21846	4.28654	-8.42166	7.41e-05	0.00141388	1.99156
TYW5	-0.803377	3.75284	-8.42296	7.4e-05	0.00141388	2.04564
SNX25P1	-2.42415	-2.18236	-8.41832	7.43e-05	0.00141569	2.13747
SEC23B	-0.572422	6.06388	-8.41591	7.44e-05	0.00141652	1.85941
AC005081.1	-2.2154	-1.37867	-8.41387	7.45e-05	0.00141696	2.21433
COA3	-0.847014	3.38945	-8.40916	7.48e-05	0.00142024	2.07034
MTR	-0.583637	5.86193	-8.40736	7.49e-05	0.00142044	1.86228
LINC01770	-2.18646	-0.241889	-8.39726	7.55e-05	0.001423	2.25487
ESPNP	-1.11719	2.50038	-8.39699	7.55e-05	0.001423	2.14205
B3GALNT2	-0.780953	5.36201	-8.39665	7.55e-05	0.001423	1.88197
MEN1	-0.610604	5.7531	-8.39688	7.55e-05	0.001423	1.85929
PDE7A	0.838522	5.42703	8.39702	7.55e-05	0.001423	1.87814
ADAM32	2.13481	-0.832518	8.39527	7.56e-05	0.001423	2.23516
RPL23	0.493027	8.22796	8.39361	7.57e-05	0.00142306	1.78983
CHD9	-0.893324	5.37621	-8.37843	7.66e-05	0.00143767	1.866
ADO	-0.814343	4.89839	-8.37636	7.67e-05	0.00143818	1.89922
CAPS2	-1.22334	2.82047	-8.37149	7.7e-05	0.00143853	2.09379
NT5DC2	-0.912915	6.16016	-8.37331	7.69e-05	0.00143853	1.81966
UBXN2B	0.618019	5.74592	8.37125	7.7e-05	0.00143853	1.83847
RNF145	-0.639119	6.33283	-8.358	7.77e-05	0.00144794	1.79946
ZNF568	0.602473	4.61069	8.3595	7.77e-05	0.00144794	1.9101
ZNF740	0.645349	5.45929	8.35785	7.78e-05	0.00144794	1.84376
USO1	-0.597196	6.71497	-8.35134	7.81e-05	0.00145333	1.78022
SH3PXD2A	0.856422	6.38157	8.34589	7.85e-05	0.00145759	1.78741
SYNPO	-0.762751	8.15099	-8.34339	7.86e-05	0.0014586	1.74912
UTP11	-0.669818	5.36066	-8.3356	7.91e-05	0.00146386	1.83153
ADAR	-0.543999	7.78409	-8.33392	7.92e-05	0.00146386	1.74632
GPRIN1	0.67857	4.95545	8.33457	7.91e-05	0.00146386	1.86007
MBOAT7	-0.525167	6.10521	-8.32621	7.96e-05	0.00147067	1.78301
LAP3	0.632195	6.054	8.31574	8.03e-05	0.00148062	1.77673
DDRGK1	0.775847	5.23777	8.30852	8.07e-05	0.00148349	1.81728
HMGN2P4	1.01228	1.68946	8.30696	8.08e-05	0.00148349	2.13016
OVGP1	1.41947	0.388088	8.30765	8.08e-05	0.00148349	2.18748
S100P	1.68811	0.149626	8.30937	8.07e-05	0.00148349	2.19196
NOL6	-0.509987	7.08602	-8.30388	8.1e-05	0.00148522	1.73166
VPS26B	0.52031	7.01762	8.2948	8.16e-05	0.00148848	1.72541
IFITM3	0.588793	8.29552	8.29783	8.14e-05	0.00148848	1.7089
JUND	0.723499	5.19162	8.29621	8.15e-05	0.00148848	1.81029
FAM53C	0.778768	6.69029	8.29625	8.15e-05	0.00148848	1.73493
ZNF236-DT	-1.0896	1.90131	-8.2845	8.22e-05	0.00149493	2.09839
AC092070.2	-0.717731	4.93129	-8.28599	8.21e-05	0.00149493	1.82167
CABYR	-0.646756	4.73135	-8.28659	8.21e-05	0.00149493	1.83906
CHMP4B	0.494798	6.78578	8.27584	8.27e-05	0.00150305	1.71506
C7orf31	-1.27087	1.72543	-8.2598	8.38e-05	0.00150886	2.09061
CHIC1	-1.038	4.84146	-8.2637	8.35e-05	0.00150886	1.81052
NCOA5	-0.75953	5.08158	-8.26214	8.36e-05	0.00150886	1.78997
DCAF1	-0.72984	5.15611	-8.25859	8.38e-05	0.00150886	1.78146
VPS45	-0.658086	4.58972	-8.25974	8.38e-05	0.00150886	1.8294
TOR1AIP2	-0.565322	6.31378	-8.26286	8.36e-05	0.00150886	1.72073
MTCH1	-0.51768	7.40375	-8.26763	8.33e-05	0.00150886	1.69597
CHAF1B	0.795744	4.40872	8.26852	8.32e-05	0.00150886	1.85375
DPY19L3	-0.755493	5.63231	-8.25297	8.42e-05	0.00151359	1.74611
LINC00858	-1.65959	-1.44851	-8.24915	8.44e-05	0.00151625	2.09712
TCP1	0.496758	8.96055	8.23833	8.51e-05	0.00152706	1.64897
LINC00638	-2.33837	-0.208304	-8.2314	8.56e-05	0.00153341	2.13411
AP000866.1	-1.32519	1.2594	-8.22614	8.59e-05	0.0015363	2.09169
APOL6	0.999047	6.50391	8.22593	8.6e-05	0.0015363	1.68214
RAPSN	0.97191	2.02529	8.22027	8.63e-05	0.0015412	2.03829
PRRX2	-3.39578	0.0229865	-8.20546	8.73e-05	0.00155028	2.11511
KL	-2.60635	-2.01423	-8.20989	8.7e-05	0.00155028	2.02101
ZBTB26	-1.09809	2.76814	-8.20564	8.73e-05	0.00155028	1.96436
YIPF6	-0.542436	6.46061	-8.19979	8.77e-05	0.00155028	1.66169
DENR	0.533726	7.27997	8.1992	8.77e-05	0.00155028	1.64011
TMUB1	0.720144	6.23451	8.20309	8.75e-05	0.00155028	1.6738
ANKRD13B	0.730144	5.35472	8.20229	8.75e-05	0.00155028	1.72045
C1orf35	0.740638	4.10312	8.20119	8.76e-05	0.00155028	1.82798
ZKSCAN5	0.748531	5.44291	8.20939	8.7e-05	0.00155028	1.72077
MADD	0.584605	6.18281	8.19531	8.8e-05	0.00155315	1.66955
OAT	0.78344	7.31252	8.19147	8.83e-05	0.00155598	1.63305
OAZ2	0.77753	6.83919	8.18903	8.84e-05	0.00155714	1.64041
DENND4B	-0.591945	5.43315	-8.18568	8.86e-05	0.00155938	1.70139
RTN4	0.493012	9.96048	8.17948	8.91e-05	0.00156461	1.58502
ASRGL1	0.691523	4.5144	8.17839	8.91e-05	0.00156461	1.7684
CUL7	-0.598424	5.2767	-8.17257	8.95e-05	0.00156986	1.70065
PABPC1L	0.594148	6.48142	8.17042	8.97e-05	0.00157069	1.63601
BPHL	-1.14478	3.41409	-8.1641	9.01e-05	0.00157295	1.86741
EXD2	-1.09177	2.79411	-8.15995	9.04e-05	0.00157295	1.92454
LAMTOR1	-1.06585	5.68632	-8.16362	9.02e-05	0.00157295	1.66779
NMNAT1	-0.835667	2.88371	-8.16122	9.03e-05	0.00157295	1.91713
SDHC	-0.729842	6.13146	-8.16485	9.01e-05	0.00157295	1.64609
ACTG1	0.455629	11.5376	8.15981	9.04e-05	0.00157295	1.5451
IL17RD	-1.49965	0.833442	-8.14738	9.13e-05	0.00157425	2.05055
NUS1	-1.08544	7.28836	-8.15257	9.09e-05	0.00157425	1.60038
KHSRPP1	-1.00022	5.17493	-8.14874	9.12e-05	0.00157425	1.6877
ZNF100	-0.952373	3.40996	-8.15197	9.1e-05	0.00157425	1.85776
AC016629.3	-0.895712	2.08834	-8.15442	9.08e-05	0.00157425	1.98049
RUVBL1	-0.549407	6.76077	-8.14809	9.12e-05	0.00157425	1.60779
USP11	-0.541131	6.17462	-8.15634	9.07e-05	0.00157425	1.6369
KARS1	-0.486706	7.05707	-8.14577	9.14e-05	0.00157425	1.59871
FLYWCH1	0.557655	6.19236	8.14654	9.14e-05	0.00157425	1.62777
ZMYND11	-0.75351	5.69129	-8.13099	9.25e-05	0.00158355	1.63983
USP22	0.484041	8.01633	8.13361	9.23e-05	0.00158355	1.57397
MTO1	0.58553	5.88981	8.13129	9.24e-05	0.00158355	1.62948
KLHL15	0.793232	4.90686	8.13658	9.21e-05	0.00158355	1.69832
LRATD2	1.36335	0.889099	8.1317	9.24e-05	0.00158355	2.03584
LYNX1	-0.924231	3.50717	-8.12703	9.27e-05	0.00158666	1.82717
ZNF287	-1.71243	1.35021	-8.11914	9.33e-05	0.00159418	2.00195
GDAP1	-0.969004	2.33334	-8.11807	9.34e-05	0.00159418	1.93125
EYA2	-1.81939	-0.424347	-8.10975	9.4e-05	0.00160016	2.04162
PGAP4	-0.743542	3.63519	-8.109	9.4e-05	0.00160016	1.79902
SDC1	0.904001	7.00261	8.10902	9.4e-05	0.00160016	1.56848
ABCA13	-1.55552	0.417628	-8.10341	9.44e-05	0.00160534	2.03099
GINS1	-0.682264	4.83458	-8.10102	9.46e-05	0.00160602	1.67426
CALCOCO2	0.491937	8.07993	8.10005	9.47e-05	0.00160602	1.54437
NOMO1	-0.602379	9.17858	-8.09535	9.5e-05	0.00161013	1.52409
ZSCAN5A	-1.19291	2.32135	-8.08901	9.55e-05	0.0016163	1.90848
IGFBP2	0.613381	4.59138	8.0808	9.61e-05	0.00162487	1.67883
SETD1B	0.50963	5.82329	8.07848	9.63e-05	0.00162603	1.58793
UNC45A	0.713947	6.31814	8.07683	9.64e-05	0.00162636	1.56277
ATP6V0B	0.7091	6.05796	8.07527	9.65e-05	0.00162656	1.5733
RAB28	-0.894529	3.03401	-8.07118	9.68e-05	0.00162821	1.82809
SLC12A7	0.528381	8.60075	8.0715	9.68e-05	0.00162821	1.51219
NOTCH3	-1.87472	1.10889	-8.0583	9.78e-05	0.00164107	1.96694
DUSP7	-1.3081	4.0211	-8.05947	9.77e-05	0.00164107	1.71739
THADA	-0.803114	5.12389	-8.05618	9.8e-05	0.00164201	1.61279
TMEM38B	-1.0661	4.44061	-8.05002	9.84e-05	0.00164812	1.66706
BPNT2	-1.35255	6.76755	-8.04088	9.92e-05	0.00165279	1.51585
SLC25A15	-0.812988	4.04546	-8.0431	9.9e-05	0.00165279	1.70102
SPSB3	0.923115	3.10348	8.04308	9.9e-05	0.00165279	1.79776
NIBAN1	1.75959	3.55382	8.04167	9.91e-05	0.00165279	1.75085
TSPYL2	1.12139	4.75295	8.03878	9.93e-05	0.00165374	1.62841
DYNLL2	0.622531	7.18158	8.03643	9.95e-05	0.001655	1.50272
AC021491.2	-2.17861	-0.382136	-8.03482	9.96e-05	0.00165532	1.9861
H2BC4	-1.07585	2.09341	-8.02761	0.000100182	0.00166287	1.87669
HOXB3	0.574445	7.09857	8.02218	0.000100608	0.0016664	1.49197
SLC25A6	0.841098	6.61172	8.02309	0.000100536	0.0016664	1.50537
TRPC1	-0.95423	4.30223	-8.01756	0.000100972	0.00167064	1.65307
HES7	1.98935	0.7374	8.01385	0.000101265	0.00167371	1.94963
GDF15	0.888114	4.8111	8.01185	0.000101423	0.00167455	1.60028
CDK6	-0.763781	7.79231	-8.00651	0.000101847	0.00167978	1.46793
NUP50-DT	-0.761508	3.75934	-7.99549	0.00010273	0.00168974	1.69043
NT5DC3	0.543295	5.51995	7.9949	0.000102777	0.00168974	1.53334
GLRX2	0.585365	4.93735	7.99583	0.000102702	0.00168974	1.57584
SLCO3A1	0.664819	5.72782	7.99015	0.00010316	0.00169374	1.51721
CCNE1	0.944173	4.78273	7.9892	0.000103237	0.00169374	1.58334
UBL4A	0.476045	6.36084	7.98141	0.00010387	0.00170048	1.47887
EDF1	0.803125	7.12469	7.98011	0.000103975	0.00170048	1.4551
NPTX1	1.28294	3.60341	7.98013	0.000103974	0.00170048	1.69367
BTBD7	-0.705301	5.28234	-7.97787	0.000104158	0.00170168	1.53414
SMARCA2	0.646637	4.64988	7.97089	0.00010473	0.00170924	1.57955
MZF1-AS1	-1.69959	1.12291	-7.96505	0.000105211	0.00171353	1.89138
MCM7	0.754883	7.92478	7.96463	0.000105246	0.00171353	1.42979
DSCC1	0.889562	2.47598	7.9637	0.000105323	0.00171353	1.79136
PDCD4	-0.812354	3.76229	-7.95667	0.000105906	0.00171765	1.6571
POLR2A	-0.767136	8.11881	-7.95917	0.000105698	0.00171765	1.42226
C5orf63	-0.724748	2.8979	-7.95757	0.000105832	0.00171765	1.74635
HOXB-AS3	0.912619	1.60842	7.95226	0.000106275	0.00172183	1.85064
GATA2-AS1	-0.894428	6.1605	-7.94827	0.000106609	0.00172412	1.45895
LINC00665	0.708931	5.27877	7.94792	0.000106638	0.00172412	1.50852
LSM6	-0.732282	3.21054	-7.94032	0.000107278	0.00173088	1.70043
SECTM1	0.948139	3.05781	7.94056	0.000107258	0.00173088	1.7161
BIN1	0.589795	6.18843	7.93202	0.000107981	0.00174043	1.44355
FOXE1	-2.08207	-1.1837	-7.92797	0.000108327	0.00174095	1.88519
SYPL1P2	-1.14337	0.961465	-7.92511	0.000108572	0.00174095	1.86795
RBL2	-0.853927	4.85719	-7.92523	0.000108561	0.00174095	1.52172
UTP20	-0.627896	6.51234	-7.92776	0.000108345	0.00174095	1.42632
PSMC3IP	0.781737	4.29168	7.92712	0.000108399	0.00174095	1.57668
H3-3B	0.73842	8.67194	7.92093	0.00010893	0.0017449	1.38069
AC007681.1	1.65129	-0.693241	7.91822	0.000109163	0.00174683	1.8939
TMEM9B	0.528653	6.69821	7.91199	0.000109702	0.00175366	1.40621
ATF7IP	-0.632489	4.6968	-7.90313	0.000110472	0.00176416	1.5168
NBR1	-0.544987	5.86246	-7.90151	0.000110614	0.00176461	1.43311
AC005670.3	-0.963233	3.99137	-7.89857	0.000110872	0.00176692	1.58322
GNB2	-0.849344	6.91407	-7.88679	0.00011191	0.00177898	1.3783
ACTL6A	-0.476686	6.38062	-7.88611	0.000111971	0.00177898	1.39516
AGAP1	0.623264	6.15383	7.88698	0.000111893	0.00177898	1.40589
ZNF532	-0.687241	5.76848	-7.88203	0.000112333	0.00178109	1.42113
HBS1L	0.47542	6.51882	7.88258	0.000112283	0.00178109	1.38666
TMEM220	-0.875456	1.72952	-7.87797	0.000112695	0.00178502	1.78085
SAAL1	-0.651098	3.84257	-7.87049	0.000113365	0.00179018	1.57477
MDC1	-0.561257	5.7937	-7.87194	0.000113235	0.00179018	1.41097
NOMO2	-0.510772	9.94072	-7.87144	0.00011328	0.00179018	1.31899
TTC41P	-2.6298	-0.57016	-7.85689	0.000114596	0.00180596	1.84938
AL928654.1	-1.05658	1.63672	-7.85721	0.000114567	0.00180596	1.77033
AC005229.4	-1.55451	0.327453	-7.85381	0.000114877	0.00180855	1.8379
NDRG3	-0.573616	5.74731	-7.83296	0.000116798	0.00183694	1.37936
FMR1	0.458388	6.93659	7.82621	0.000117428	0.00184313	1.32458
HEXIM1	0.658077	6.29797	7.82638	0.000117411	0.00184313	1.34625
LOXL1	-2.12809	2.88965	-7.82388	0.000117646	0.0018447	1.6338
FLG-AS1	-1.38366	0.652267	-7.81997	0.000118013	0.00184654	1.79826
RBBP4	0.475774	7.77947	7.82084	0.000117931	0.00184654	1.30596
TONSL	0.57186	5.31923	7.8169	0.000118303	0.00184654	1.39156
WARS1	0.58782	6.84221	7.81774	0.000118223	0.00184654	1.31944
FHDC1	1.45011	-0.00973428	7.81634	0.000118355	0.00184654	1.81636
AC007952.2	-2.28989	-0.5546	-7.81476	0.000118505	0.00184702	1.81729
ABHD2	0.635313	7.61128	7.8132	0.000118652	0.00184746	1.30155
AL109614.1	2.3604	-0.587192	7.81174	0.000118791	0.00184778	1.81465
PAX5	1.05227	1.53233	7.80335	0.000119589	0.00185834	1.73296
ST3GAL3	-1.30694	1.3178	-7.8014	0.000119776	0.00185939	1.74579
TSG101	-0.732636	5.69045	-7.79986	0.000119924	0.00185983	1.35344
RPUSD3	-0.59809	4.32951	-7.79478	0.000120412	0.00186369	1.45809
ZFP69B	0.817733	4.14301	7.79559	0.000120333	0.00186369	1.47807
SP2-AS1	-2.20821	-0.395907	-7.79155	0.000120723	0.00186441	1.80014
NOMO3	-0.533937	9.02827	-7.79262	0.000120619	0.00186441	1.26249
FOXS1	1.54971	0.679904	7.78962	0.00012091	0.00186441	1.77236
CTH	2.08078	1.90554	7.78934	0.000120936	0.00186441	1.69346
CSNK1G3	-0.673265	5.36492	-7.78618	0.000121243	0.00186728	1.36143
FBXW9	-0.985745	0.887406	-7.7825	0.0001216	0.00186909	1.75598
UPP1	1.71045	7.2184	7.78371	0.000121482	0.00186909	1.28138
LMNB1	0.881489	7.19346	7.78051	0.000121794	0.00187023	1.27899
USP6NL	-0.630417	4.64799	-7.76781	0.00012304	0.00188751	1.40327
KATNAL2	-2.30461	0.647111	-7.76294	0.000123522	0.00189117	1.75221
EXO1	1.052	5.22783	7.7633	0.000123486	0.00189117	1.35082
KIAA1549	-0.754305	5.10696	-7.75919	0.000123894	0.00189501	1.35629
RPGRIP1L	-1.19229	4.29183	-7.75363	0.000124448	0.00190161	1.42593
LINC02086	-0.576197	4.74518	-7.74513	0.000125301	0.0019109	1.3744
GSK3B	0.47962	5.74691	7.7459	0.000125224	0.0019109	1.30262
PLCD3	0.508984	6.79242	7.74025	0.000125794	0.00191654	1.25221
ZBTB33	-0.746012	5.63651	-7.7341	0.000126417	0.00192108	1.29845
JMJD4	-0.705919	3.67343	-7.7351	0.000126316	0.00192108	1.47536
RTN3	0.474721	7.85664	7.73367	0.000126462	0.00192108	1.22763
RPL7P9	0.562677	6.9171	7.72465	0.000127383	0.00193319	1.2351
UNKL	-1.13649	4.63372	-7.71939	0.000127924	0.00193575	1.36197
C3orf14	0.61519	4.10316	7.72099	0.000127759	0.00193575	1.41699
FAM43A	0.643978	6.54889	7.71973	0.000127889	0.00193575	1.24183
MTFR1L	-1.1497	5.28909	-7.71384	0.000128498	0.00194255	1.30272
VPS37B	0.543752	6.63313	7.71223	0.000128664	0.00194318	1.23217
HGS	-0.523379	7.24547	-7.69712	0.000130244	0.00196513	1.20393
MED16	0.627183	4.70242	7.69449	0.000130521	0.0019674	1.33354
BCDIN3D	-1.44401	1.25929	-7.68948	0.00013105	0.00197202	1.65641
AC009005.1	1.1905	1.99631	7.6892	0.00013108	0.00197202	1.60128
RBMS1	-0.715983	6.7305	-7.68075	0.00013198	0.00198364	1.20096
SMG5	0.483439	7.72345	7.6793	0.000132135	0.00198406	1.18095
RNF40	0.515265	6.61692	7.67634	0.000132451	0.0019869	1.20067
AC008687.3	-2.26851	-2.25679	-7.67461	0.000132637	0.00198706	1.63072
ITGA6	-0.946685	7.22722	-7.6723	0.000132885	0.00198706	1.18202
RTN4IP1	-0.828569	2.47189	-7.66795	0.000133355	0.00198706	1.54071
TRIM65	-0.789839	5.59035	-7.66797	0.000133353	0.00198706	1.2423
RC3H2	-0.740243	6.04365	-7.67123	0.000133	0.00198706	1.22058
TP53I13	0.618143	5.60301	7.66835	0.000133312	0.00198706	1.2419
PSAT1	1.57371	7.41602	7.66882	0.00013326	0.00198706	1.17591
GAS2L3	-0.664387	5.35992	-7.66654	0.000133506	0.00198742	1.25574
CPNE1	-0.697093	6.27595	-7.66124	0.000134082	0.00199408	1.20065
FUOM	-0.982897	3.02529	-7.6596	0.00013426	0.00199483	1.4781
SIAH2	0.534203	5.70878	7.65603	0.00013465	0.00199872	1.22477
E2F7	-1.1763	4.77156	-7.6534	0.000134938	0.00200108	1.29075
APBB1	-2.47385	0.417006	-7.65156	0.000135139	0.00200215	1.67141
RGPD8	0.500062	7.60074	7.6504	0.000135267	0.00200215	1.15674
TRIM25	0.869785	7.20307	7.64896	0.000135424	0.00200258	1.16151
TPST1	-0.72013	5.15585	-7.64642	0.000135705	0.00200483	1.25243
LINC00622	-1.86199	-1.1691	-7.64476	0.000135888	0.00200563	1.67448
C2CD5	-0.71856	4.55849	-7.6395	0.00013647	0.00201232	1.29834
POLD1	0.617035	4.89453	7.62809	0.000137742	0.00202798	1.2573
ANKRD11	0.712686	8.09221	7.62729	0.000137831	0.00202798	1.12896
PNPLA3	0.8618	3.36776	7.62648	0.000137922	0.00202798	1.41287
ACER2	-1.23009	0.403834	-7.62251	0.000138369	0.00202967	1.64812
ADAM10	-0.840309	7.56225	-7.62203	0.000138423	0.00202967	1.13176
FLNA	-0.594426	11.2254	-7.62084	0.000138558	0.00202967	1.07663
FAM111A-DT	0.691497	3.20677	7.62157	0.000138476	0.00202967	1.42571
AC097716.1	-3.00458	-0.82363	-7.61617	0.000139086	0.00203548	1.66052
HSD17B8	-1.39754	-0.822472	-7.61474	0.000139248	0.00203595	1.65942
TIGD1	-0.911818	2.11562	-7.60492	0.000140368	0.00204865	1.51876
ZSCAN20	-0.909083	3.34645	-7.60367	0.000140511	0.00204865	1.39505
PSMG4	0.666463	3.92247	7.60472	0.000140391	0.00204865	1.33361
STN1	-0.696809	4.99148	-7.60148	0.000140762	0.00205039	1.22526
ST13P6	0.76336	3.45168	7.59938	0.000141003	0.00205199	1.37995
BCAM	-0.637334	4.76093	-7.59817	0.000141143	0.00205211	1.24238
TSPAN33	-1.31067	0.269684	-7.59458	0.000141557	0.00205621	1.63047
THY1	-1.20406	2.08669	-7.59168	0.000141893	0.00205916	1.50985
TLK1	-0.556583	6.28445	-7.58956	0.000142139	0.00206082	1.13583
CABCOCO1	-2.7664	0.606202	-7.57573	0.000143756	0.00207976	1.60004
MTRES1	-0.938255	2.93464	-7.57497	0.000143846	0.00207976	1.41339
ADSS2	-0.706217	5.85037	-7.5753	0.000143807	0.00207976	1.1444
LPIN3	-0.604031	4.54548	-7.57056	0.000144366	0.00208535	1.238
HTT	0.520534	6.51621	7.56876	0.000144578	0.00208648	1.1075
TAPT1-AS1	-2.26924	-1.07176	-7.56431	0.000145107	0.00209217	1.61545
VIPR1	1.37818	-0.655421	7.56213	0.000145366	0.00209396	1.61967
FARS2	-0.887036	2.56852	-7.56038	0.000145575	0.00209504	1.43782
MYLK	-1.41825	5.45014	-7.55696	0.000145984	0.00209899	1.15138
DAGLA	-0.680337	4.12373	-7.55317	0.000146438	0.00210357	1.26592
C2orf72	-2.37221	-0.940423	-7.54985	0.000146838	0.00210668	1.60693
ADSS1	-1.48999	0.634726	-7.54913	0.000146924	0.00210668	1.57636
TPI1	0.459792	8.9065	7.54577	0.00014733	0.00211056	1.04281
COG7	-0.742586	4.01362	-7.54123	0.000147881	0.00211651	1.2671
RSL24D1	0.96873	6.87572	7.53871	0.000148187	0.00211894	1.06887
AC064807.1	-2.19511	-1.08414	-7.53464	0.000148684	0.00211991	1.59214
ZNF66	-0.737952	2.98489	-7.5337	0.000148799	0.00211991	1.37171
TRAM2	-0.580744	7.65951	-7.53524	0.00014861	0.00211991	1.05183
PGAM5	0.528908	6.66308	7.53601	0.000148516	0.00211991	1.07257
BACE2	0.666518	4.8017	7.5318	0.000149031	0.00212128	1.17899
SRGAP2D	0.529531	5.46809	7.52586	0.000149761	0.00212973	1.12207
RIMKLA	-1.89594	0.75402	-7.52081	0.000150385	0.00213227	1.54602
ALG8	-0.72953	5.88459	-7.51998	0.000150487	0.00213227	1.09246
RBM14	-0.710105	5.8141	-7.52102	0.00015036	0.00213227	1.09722
INTS14	-0.5476	4.92498	-7.52031	0.000150447	0.00213227	1.15777
TTC30B	-2.27013	0.605322	-7.51737	0.000150811	0.00213298	1.55131
EML6	0.691452	3.73914	7.51789	0.000150748	0.00213298	1.27618
PARS2	-1.46262	1.79978	-7.50969	0.000151769	0.00214313	1.463
SSH1	-1.24164	6.88485	-7.50941	0.000151804	0.00214313	1.04198
MAD2L2	0.646651	5.70426	7.50393	0.000152491	0.00215089	1.08784
AP5Z1	0.597151	6.13525	7.49934	0.00015307	0.00215709	1.0609
SARS1	0.658473	7.30986	7.49629	0.000153456	0.00216059	1.02146
TARS1	0.502164	8.31395	7.49403	0.000153743	0.00216267	1.00472
CSNK2A2	-0.68109	5.8929	-7.48997	0.000154258	0.00216489	1.06471
YARS1	0.490742	7.60859	7.48951	0.000154317	0.00216489	1.01084
ZNF525	0.63913	4.85883	7.4898	0.00015428	0.00216489	1.13586
SNX10	-0.960815	4.17418	-7.48576	0.000154796	0.00216965	1.19991
GRIA3	-2.57517	-2.28359	-7.48266	0.000155193	0.00217326	1.49054
ZNF430	-0.931536	2.61528	-7.47818	0.00015577	0.00217547	1.36078
MPLKIP	-0.764923	3.20165	-7.47824	0.000155761	0.00217547	1.29927
GCC1	0.721738	5.36139	7.47921	0.000155636	0.00217547	1.08677
MDH1B	-1.91312	-1.5363	-7.47421	0.000156282	0.00218068	1.53051
LITAF	-0.961287	5.65896	-7.46977	0.000156857	0.00218673	1.05934
RNF130	0.583474	6.19712	7.46776	0.000157119	0.00218843	1.02916
CDH24	1.10173	4.70026	7.46583	0.00015737	0.00218997	1.12856
SCD	-1.28668	6.53879	-7.4639	0.000157622	0.00219152	1.01121
CASP6	0.651228	3.61485	7.45844	0.000158336	0.00219948	1.23646
CDCA8	0.51838	6.58055	7.45257	0.000159108	0.00220825	0.999299
MCM6	1.36201	6.71246	7.45069	0.000159357	0.00220973	0.993129
CTR9	-0.491147	7.18173	-7.44876	0.000159613	0.00221131	0.980121
MBP	0.721933	7.37294	7.44532	0.000160069	0.00221566	0.973775
SLC16A1	0.615739	6.57856	7.4415	0.000160578	0.00222073	0.989208
EEF1B2P3	0.511929	5.42588	7.44038	0.000160727	0.00222082	1.04697
AC113174.1	-1.50013	-0.418167	-7.43663	0.000161229	0.00222276	1.51806
H2BC11	-1.42417	1.67515	-7.43558	0.000161369	0.00222276	1.40862
TMEM60	-0.852234	2.9165	-7.43787	0.000161062	0.00222276	1.29373
ATP1B3	0.446253	7.62705	7.43326	0.00016168	0.00222276	0.958995
MTFR1	0.560099	6.15691	7.43294	0.000161723	0.00222276	0.999157
TUBE1	0.913911	5.08823	7.43394	0.000161589	0.00222276	1.06569
SPSB2	-1.09033	1.83905	-7.42727	0.000162487	0.00222737	1.38784
CEP78	0.519092	5.29175	7.42892	0.000162265	0.00222737	1.04573
FSCN1	0.646419	9.09214	7.42786	0.000162407	0.00222737	0.932063
OBSCN-AS1	-2.03325	-1.14479	-7.4237	0.000162971	0.00223205	1.50398
POM121C	0.466649	7.32803	7.42071	0.000163376	0.00223563	0.95186
ATP6V0A2	-0.62523	4.24791	-7.41767	0.000163791	0.00223934	1.13029
BEX3	-0.716916	4.58335	-7.414	0.000164291	0.00224378	1.09257
NBPF20	0.609568	8.12003	7.41318	0.000164404	0.00224378	0.933403
AC022400.6	-0.685317	2.61481	-7.41173	0.000164603	0.00224454	1.30178
ZDHHC16	-0.542842	5.39119	-7.4039	0.00016568	0.00225725	1.01584
SH3D19	-0.59048	5.3229	-7.39925	0.000166325	0.00226405	1.0163
NCL	-0.534222	9.8821	-7.39666	0.000166684	0.00226509	0.8918
CPT1A	0.625424	8.42291	7.39661	0.000166692	0.00226509	0.913507
RANBP1	0.465477	7.22594	7.39275	0.000167229	0.00227041	0.927749
NMT2	-0.640588	4.47257	-7.3907	0.000167516	0.00227232	1.08231
MAPK14	-0.558669	5.58826	-7.38005	0.000169012	0.00229063	0.98123
GNG4	-3.85516	-2.67224	-7.3755	0.000169656	0.00229356	1.37884
MOCS3	-1.22956	2.36354	-7.37646	0.000169521	0.00229356	1.29535
PNPLA2	0.639828	7.60544	7.37541	0.00016967	0.00229356	0.905915
LOXL4	-0.767929	3.76889	-7.37186	0.000170173	0.00229638	1.14102
AC073957.2	2.04505	-1.84608	7.37221	0.000170125	0.00229638	1.43767
CNPY3	0.493106	5.89528	7.37018	0.000170414	0.00229764	0.954662
FASTKD5	-0.750781	4.62557	-7.36416	0.000171275	0.00230526	1.04278
FBXO31	0.628747	5.00522	7.36502	0.000171151	0.00230526	1.00922
PHLPP2	-0.569173	5.40626	-7.36308	0.000171429	0.00230534	0.977222
OLFML2A	-2.19809	3.85292	-7.36159	0.000171644	0.00230624	1.12233
SNAP29	0.500195	5.20339	7.35984	0.000171896	0.00230691	0.988704
CDC42EP4	0.641183	6.26028	7.35919	0.000171989	0.00230691	0.926344
TM2D3	0.595813	5.23972	7.35433	0.000172691	0.00231433	0.98091
PIFO	-2.47696	-1.60445	-7.3499	0.000173334	0.00232095	1.43191
SFT2D3	-1.74596	1.51913	-7.34712	0.000173738	0.00232205	1.34355
CARF	-1.35127	2.06544	-7.34524	0.000174013	0.00232205	1.29554
TRIM27	-0.68448	5.47509	-7.34555	0.000173966	0.00232205	0.956525
ITM2C	0.521733	6.26082	7.34567	0.000173949	0.00232205	0.913801
EMP1	-1.5789	3.63984	-7.34181	0.000174514	0.00232675	1.128
ALG14	-0.99233	1.88242	-7.3346	0.000175574	0.00233889	1.30234
AC106820.2	-2.17529	-1.56249	-7.32828	0.00017651	0.00234734	1.41674
AC006538.1	-1.53494	-0.396838	-7.32854	0.000176471	0.00234734	1.42908
DNASE1	-0.68823	4.58688	-7.31929	0.000177848	0.00236313	1.00526
ALG10	-0.932192	3.26104	-7.31707	0.000178182	0.00236353	1.1474
DDAH1	0.580745	8.32993	7.31722	0.000178159	0.00236353	0.841255
C12orf45	0.551722	4.63319	7.30899	0.000179398	0.00237764	0.991197
AC068733.3	-2.30812	-0.482331	-7.30621	0.000179819	0.00238118	1.41189
PPP6R3	-0.468739	7.59543	-7.30139	0.000180551	0.00238885	0.837257
MIR210HG	-1.81481	0.886332	-7.29977	0.000180797	0.00238924	1.34844
NFIC	-0.879725	6.06235	-7.29918	0.000180887	0.00238924	0.880151
ZNF337	-0.520015	4.60896	-7.29617	0.000181348	0.0023933	0.981698
AC092115.3	-1.34936	-0.582356	-7.29346	0.000181763	0.00239439	1.4025
TUBB6	-1.27996	6.44118	-7.29262	0.000181891	0.00239439	0.856697
Z94721.1	-0.715182	3.21077	-7.29278	0.000181867	0.00239439	1.1308
SLC36A1	0.804377	4.79824	7.28982	0.000182321	0.00239802	0.957892
ARSG	-1.73165	-0.33429	-7.28676	0.000182794	0.00240019	1.39322
CHST7	0.820363	1.99499	7.28699	0.000182757	0.00240019	1.24992
SDF4	0.616209	7.87104	7.28365	0.000183274	0.00240447	0.816767
MAP1LC3B	0.701881	7.02726	7.2808	0.000183716	0.00240621	0.827569
DRP2	1.66238	0.202446	7.2812	0.000183654	0.00240621	1.37107
ELOVL2	-0.514605	7.76684	-7.27902	0.000183993	0.00240782	0.813919
AC092807.4	-2.42231	0.731351	-7.27653	0.000184379	0.00241041	1.33835
CMTM4	-1.13741	5.53956	-7.27477	0.000184655	0.00241041	0.886678
PDGFB	0.483975	6.15485	7.27539	0.000184558	0.00241041	0.853369
PRDX6	0.447998	7.81393	7.26725	0.000185833	0.00242198	0.802239
ABHD3	0.687214	5.19241	7.26713	0.000185852	0.00242198	0.903593
ARHGEF37	-1.9589	-0.706317	-7.26346	0.00018643	0.00242749	1.37867
SYT12	1.10776	0.880128	7.26224	0.000186623	0.00242797	1.31612
TOM1	0.611664	4.33381	7.26074	0.000186861	0.00242903	0.97698
LINC00629	-1.94151	-1.40877	-7.25511	0.000187754	0.00243201	1.36409
AC104461.1	-1.91877	0.55218	-7.25345	0.000188018	0.00243201	1.32924
TOMM40L	-1.18477	2.46755	-7.25768	0.000187345	0.00243201	1.17824
ZDHHC1	-0.863326	1.81951	-7.2534	0.000188026	0.00243201	1.23539
MECP2	0.49627	7.06272	7.25454	0.000187845	0.00243201	0.802243
MROH6	1.82738	2.2972	7.25459	0.000187836	0.00243201	1.1924
SELENOM	0.605132	5.36085	7.25226	0.000188208	0.00243235	0.877462
SCAMP5	-1.60488	1.82072	-7.25094	0.000188418	0.00243253	1.23309
CFL2	-0.674549	6.70512	-7.25021	0.000188535	0.00243253	0.807427
ANAPC15	-0.650577	4.83128	-7.24881	0.000188759	0.00243341	0.916738
API5P1	-1.52831	-0.636164	-7.24747	0.000188974	0.00243418	1.365
ZNF236	-0.705036	5.02195	-7.24605	0.000189202	0.0024351	0.89752
ANKEF1	-0.871202	3.85945	-7.24243	0.000189784	0.00243862	1.01211
NIPAL2	-0.846916	2.22762	-7.2424	0.000189789	0.00243862	1.18812
LRRC42	0.490814	5.29218	7.23997	0.000190181	0.00244164	0.870854
AC093525.6	-1.12782	2.27818	-7.23513	0.000190964	0.00244968	1.17665
SLC49A4	-0.889159	3.65569	-7.23409	0.000191132	0.00244983	1.0273
TMEM145	-1.43882	-0.801466	-7.2318	0.000191504	0.00245257	1.35292
C8orf37	-0.824056	2.97203	-7.22779	0.000192158	0.00245893	1.09759
RMND1	0.591689	4.53818	7.21705	0.000193921	0.00247945	0.915214
RBMX2	0.54219	5.64289	7.2158	0.000194127	0.00248006	0.825172
WDR34	0.526823	5.07028	7.21289	0.000194609	0.00248417	0.862546
ACTR3B	-1.09363	2.84838	-7.20713	0.000195567	0.00249436	1.0921
APLF	-1.1736	0.885588	-7.20372	0.000196135	0.00249956	1.26438
SRRD	-0.617239	4.334	-7.20205	0.000196414	0.00250016	0.922355
CHD3	-0.473362	6.70158	-7.20152	0.000196503	0.00250016	0.761753
TMEM185B	-0.738519	5.63868	-7.20039	0.000196692	0.00250053	0.810945
GPRASP1	-0.963024	3.09673	-7.19383	0.000197796	0.00251251	1.05265
ZCCHC3	-0.678938	4.76274	-7.19231	0.000198053	0.00251373	0.870257
TMTC4	-1.40214	2.94816	-7.18982	0.000198475	0.00251703	1.06533
ZNF462	-1.14071	5.72233	-7.18807	0.000198771	0.00251874	0.794419
AP001025.1	-1.1839	2.33563	-7.18412	0.000199442	0.00252315	1.12462
THSD4	-0.797934	6.54913	-7.18412	0.000199443	0.00252315	0.750646
B4GAT1	-0.604207	3.44242	-7.18146	0.000199896	0.00252683	1.00256
RELL2	0.71703	3.43993	7.17855	0.000200394	0.00253107	1.00014
ACBD4	-1.01974	1.58801	-7.17666	0.000200718	0.00253294	1.18629
ARHGAP4	-0.470809	6.29202	-7.17579	0.000200867	0.00253294	0.75339
MRPL47	0.561598	5.97189	7.17177	0.000201559	0.00253961	0.765283
DEDD2	0.574829	3.693	7.16565	0.000202617	0.00255088	0.959592
RPL37A-DT	-1.82881	-1.38195	-7.15323	0.000204783	0.00256985	1.28304
PALM3	-1.43352	0.34876	-7.15499	0.000204475	0.00256985	1.25509
CARNMT1	0.586833	4.79411	7.15581	0.000204332	0.00256985	0.833034
UHRF1	1.45796	6.0763	7.15355	0.000204727	0.00256985	0.74269
GPI	0.430349	8.34056	7.15193	0.000205013	0.00257066	0.685599
ALKBH5	0.948086	6.12017	7.1493	0.000205475	0.00257439	0.736437
H4C8	-1.36307	1.91336	-7.14737	0.000205816	0.00257619	1.13137
IMPACT	-1.04205	4.6268	-7.14661	0.00020595	0.00257619	0.840327
POGLUT1	-0.664795	4.40245	-7.14434	0.000206351	0.00257748	0.861083
EIF3H	0.411037	7.89213	7.14322	0.000206549	0.00257748	0.68409
ARPC5L	0.491043	5.58803	7.14357	0.000206488	0.00257748	0.760377
TMEM143	-1.12082	1.82313	-7.13698	0.000207658	0.00258925	1.13006
LCMT1	0.490865	4.83129	7.13304	0.000208362	0.00259595	0.808133
ANKRD13D	0.502007	5.26444	7.12357	0.000210065	0.00261222	0.763325
THBS1	0.891268	7.41648	7.12298	0.000210171	0.00261222	0.671719
INAVA	1.1096	0.4988	7.12418	0.000209954	0.00261222	1.21956
SMUG1	-0.560361	4.4576	-7.12139	0.000210458	0.00261371	0.833695
OCLN	-0.827325	5.0142	-7.11934	0.00021083	0.00261625	0.779078
DGAT2	0.483828	5.32472	7.11599	0.000211439	0.00261963	0.751758
LVRN	1.55477	-1.2207	7.11668	0.000211313	0.00261963	1.25605
PPIL6	-2.46989	0.321198	-7.11346	0.000211901	0.00262284	1.2203
SNX12	-0.620205	6.60554	-7.11272	0.000212035	0.00262284	0.680865
FUT4	-0.713744	4.21246	-7.10876	0.000212759	0.00262723	0.84796
DNAJB4	-0.563318	4.64192	-7.10801	0.000212896	0.00262723	0.802413
GXYLT1	0.732866	6.75401	7.10897	0.000212721	0.00262723	0.672408
AC144652.1	-2.37532	-1.69549	-7.10514	0.000213424	0.00262959	1.23558
CUTALP	-1.42408	2.82346	-7.10591	0.000213283	0.00262959	1.00143
AL355377.3	-1.25199	1.02172	-7.10315	0.00021379	0.00262993	1.16522
QRSL1	-0.707648	4.67791	-7.10391	0.00021365	0.00262993	0.795008
ZBTB38	-1.13394	5.81499	-7.10022	0.000214331	0.00263244	0.705972
INVS	-0.811805	3.49694	-7.10037	0.000214302	0.00263244	0.920817
DDX31	-0.624322	4.46499	-7.0973	0.000214871	0.00263699	0.810167
RRP12	-0.505995	6.91095	-7.09515	0.00021527	0.00263856	0.654917
SNRNP25	0.640236	5.2903	7.09479	0.000215337	0.00263856	0.734114
C5orf24	-0.911965	4.42491	-7.09208	0.000215841	0.00264058	0.809425
INPPL1	-0.443128	7.19112	-7.09257	0.00021575	0.00264058	0.646456
NECAP1	0.53996	4.89889	7.09017	0.000216197	0.00264285	0.761468
EFHD2	0.8838	7.57571	7.08803	0.000216597	0.00264567	0.636034
POLR3F	-0.620606	4.13237	-7.08571	0.00021703	0.00264889	0.835038
AC006197.2	2.30037	-1.87821	7.08103	0.00021791	0.00265754	1.2094
IL1R1	-1.18682	4.0806	-7.07481	0.000219084	0.00266801	0.83053
CRYBG3	-0.581539	5.96879	-7.07467	0.00021911	0.00266801	0.673232
TTC23	0.598842	4.35381	7.06766	0.000220443	0.00268214	0.793825
SCNM1	0.644754	4.69411	7.06405	0.000221133	0.00268844	0.755643
SUGT1	0.580989	5.99452	7.0628	0.000221372	0.00268925	0.660558
HARS1	0.594218	6.89279	7.05316	0.000223229	0.0027097	0.615204
RNF26	-0.6631	6.19112	-7.04961	0.000223916	0.00271169	0.638042
PAFAH1B3	0.605525	4.82656	7.05039	0.000223764	0.00271169	0.730159
AL590666.1	1.16472	0.399474	7.05131	0.000223587	0.00271169	1.16118
PHF13	0.505828	5.85848	7.04608	0.000224602	0.0027179	0.65187
LRRK1	-0.478298	6.59909	-7.04236	0.000225329	0.00272457	0.613841
SEMA4B	-0.58665	9.60885	-7.04074	0.000225646	0.00272565	0.559986
MAT2B	0.642347	6.13839	7.04012	0.000225768	0.00272565	0.631477
PAN2	-1.02309	4.16175	-7.0386	0.000226065	0.00272644	0.787165
RANBP9	-0.771952	5.80408	-7.03753	0.000226276	0.00272644	0.646708
ZNF317	0.515054	5.33102	7.03711	0.000226358	0.00272644	0.676159
AC068580.4	-1.60165	1.37556	-7.03486	0.000226801	0.00272967	1.07558
HAP1	1.10006	4.19296	7.03195	0.000227375	0.00273446	0.777394
ZFP62	-0.704963	3.97402	-7.02942	0.000227874	0.00273835	0.799526
KLHL5	-0.839955	7.6706	-7.0249	0.000228772	0.00274331	0.574131
GBA2	-0.457482	6.82878	-7.02534	0.000228685	0.00274331	0.590178
RNF125	1.17481	-0.505571	7.02469	0.000228814	0.00274331	1.1752
PEMT	-1.16197	3.32992	-7.02324	0.000229102	0.00274465	0.867306
SQLE	-0.443733	6.37408	-7.022	0.000229351	0.00274551	0.603216
ISCU	0.579289	6.61194	7.02058	0.000229633	0.00274678	0.592452
PANK2	0.553681	5.7064	7.01955	0.00022984	0.00274715	0.635072
ZNF76	-0.985149	4.76333	-7.01353	0.000231047	0.00275523	0.700873
NBPF1	0.534425	7.00076	7.01366	0.000231021	0.00275523	0.574636
GNB5	0.836192	5.65676	7.01514	0.000230722	0.00275523	0.633784
PRR3	-0.750607	2.77044	-7.01194	0.000231365	0.00275693	0.919613
ZNF675	-0.674126	3.2103	-7.00979	0.0002318	0.00276	0.868219
AC010864.1	-1.7394	-1.53566	-7.0069	0.000232383	0.00276271	1.16051
HSPBAP1	-0.649643	3.00215	-7.00762	0.000232239	0.00276271	0.889736
PLCH2	-0.839187	6.57954	-7.00457	0.000232856	0.00276623	0.578218
ALMS1-IT1	-1.22023	0.580318	-6.9964	0.00023452	0.00277653	1.10092
MLX	-1.02701	5.03398	-6.99594	0.000234614	0.00277653	0.659745
GATAD1	-0.610427	5.23116	-6.99747	0.000234302	0.00277653	0.645461
GTF2A2	-0.449475	6.17512	-6.99858	0.000234076	0.00277653	0.589772
SDHAP3	0.500381	5.82508	6.99787	0.000234219	0.00277653	0.60744
CHST4	-2.6859	0.824996	-6.99381	0.00023505	0.00277958	1.08145
ADGRG2	-1.82402	0.593007	-6.98764	0.00023632	0.00279248	1.09222
IKBIP	-0.840777	5.70403	-6.98454	0.000236961	0.0027937	0.601532
BZW1	0.656401	8.75741	6.98584	0.000236691	0.0027937	0.519902
PHETA1	1.11229	3.39212	6.9852	0.000236823	0.0027937	0.82421
HAUS1	0.638245	4.42218	6.98208	0.00023747	0.00279759	0.704992
PAXBP1-AS1	-1.66	-0.532703	-6.98098	0.000237699	0.00279817	1.1382
CCND1	0.517059	9.18684	6.97757	0.000238408	0.0028044	0.505233
STOML2	-0.498002	6.83636	-6.97629	0.000238675	0.00280543	0.542655
NKILA	-1.75628	0.820572	-6.97014	0.000239962	0.00281125	1.06035
EMC8	-1.18074	4.19644	-6.97068	0.000239849	0.00281125	0.718539
CYB561A3	-0.615495	5.76784	-6.97292	0.000239379	0.00281125	0.586595
CMIP	0.453208	6.68511	6.96961	0.000240073	0.00281125	0.540742
CAMLG	0.604761	4.75799	6.97144	0.000239689	0.00281125	0.661009
TCEAL8	-1.05738	3.27004	-6.96507	0.000241028	0.00281566	0.819095
LMBRD2	-0.836305	4.11415	-6.96465	0.000241117	0.00281566	0.721949
PTPN9	-0.584643	5.77755	-6.96353	0.000241352	0.00281566	0.576984
UBE2N	0.61429	6.94342	6.96636	0.000240756	0.00281566	0.530303
AC073842.2	1.18255	0.302527	6.96383	0.000241291	0.00281566	1.08909
NACAD	-1.49188	2.82107	-6.95386	0.000243406	0.0028357	0.859328
NELFCD	0.460217	6.74423	6.95292	0.000243607	0.0028357	0.522709
NRARP	1.05851	3.27788	6.95231	0.000243737	0.0028357	0.806078
OAS2	1.5891	0.933728	6.95202	0.000243798	0.0028357	1.03538
ARV1	-0.845985	3.69477	-6.94613	0.000245062	0.00284615	0.752211
EDEM3	-0.474357	5.7953	-6.94653	0.000244975	0.00284615	0.559539
LINC02280	-1.75699	-0.871295	-6.94049	0.000246277	0.00284715	1.10898
COX11	-1.0649	5.39263	-6.93927	0.000246541	0.00284715	0.577639
KLHL42	-0.614521	5.73443	-6.94213	0.000245922	0.00284715	0.558775
BCL7C	0.488379	5.73779	6.94255	0.000245832	0.00284715	0.558984
LDLRAP1	0.60929	5.269	6.94239	0.000245868	0.00284715	0.589569
MFAP1	0.678371	5.63746	6.94024	0.000246331	0.00284715	0.562714
HMGN2P5	0.790544	4.73219	6.93895	0.000246609	0.00284715	0.63219
SMIM13	1.02469	1.32219	6.93994	0.000246396	0.00284715	0.993064
EIF3F	-0.542454	7.80367	-6.93611	0.000247226	0.00284795	0.486312
ZNF570	0.549292	3.99809	6.93661	0.000247117	0.00284795	0.70822
WFDC21P	1.9953	-0.100617	6.93691	0.000247051	0.00284795	1.08552
WLS	0.785004	4.81533	6.93488	0.000247492	0.0028489	0.620384
DMAC2	-0.528645	4.44786	-6.93211	0.000248095	0.00285374	0.654259
PCDHGA1	-1.46029	-1.17923	-6.92198	0.000250315	0.00287715	1.09431
ASF1A	0.522099	5.06494	6.92008	0.000250734	0.00287772	0.584012
POC1B	0.781194	3.57872	6.92048	0.000250645	0.00287772	0.741061
MLYCD	-1.17596	1.12286	-6.91603	0.000251629	0.00288586	0.9875
ZNF25	-1.08023	2.37357	-6.91333	0.000252227	0.00289004	0.869621
FAM111A	0.460935	6.19377	6.91271	0.000252364	0.00289004	0.505728
EHD3	-2.34904	-0.0966008	-6.91049	0.000252859	0.00289093	1.06198
ZNF267	-1.06037	5.13929	-6.9105	0.000252856	0.00289093	0.568685
TUBA4A	0.694163	5.03683	6.90986	0.000252998	0.00289093	0.576446
PER2	0.67008	4.47708	6.90852	0.000253297	0.00289223	0.628406
TMEM177	-0.602108	3.61156	-6.90141	0.000254889	0.00290827	0.718984
BST2	0.753836	2.19529	6.90039	0.000255119	0.00290877	0.875769
LPGAT1	-0.582542	6.63994	-6.89696	0.000255891	0.00291118	0.47169
STMN3	0.453925	5.44616	6.89729	0.000255816	0.00291118	0.533278
AGPAT2	0.538129	5.49805	6.89702	0.000255877	0.00291118	0.529563
ARRDC3-AS1	-1.59465	-0.814229	-6.89328	0.000256724	0.00291492	1.06775
MON1B	-0.652571	3.85655	-6.89165	0.000257094	0.00291492	0.681236
SYNGR2	0.447436	6.88811	6.89138	0.000257155	0.00291492	0.458771
ETF1	0.452977	8.31853	6.89299	0.000256789	0.00291492	0.436513
KHDRBS3	0.775308	4.01785	6.89142	0.000257146	0.00291492	0.662476
UQCR10	0.747297	5.77752	6.8893	0.000257627	0.00291815	0.50494
KLHL7	0.581203	5.16427	6.88665	0.00025823	0.00292286	0.543526
DDB2	0.594053	4.67222	6.8828	0.00025911	0.00293069	0.583629
CTNNBIP1	-0.612109	4.28264	-6.87468	0.000260977	0.00294966	0.616517
NCR3LG1	-1.53882	-0.117104	-6.87207	0.000261578	0.0029526	1.02876
LINC00667	-0.629077	4.42655	-6.87191	0.000261616	0.0029526	0.598304
VPS36	-0.878483	5.6574	-6.8631	0.000263664	0.00297152	0.486449
DHCR7	-0.521674	6.17755	-6.86306	0.000263673	0.00297152	0.458063
LNCOC1	-1.96623	-1.10973	-6.86214	0.000263887	0.00297178	1.04346
AC002066.1	-1.55977	0.256959	-6.85106	0.00026649	0.0029946	0.990466
SRF	-0.673728	6.8428	-6.85159	0.000266366	0.0029946	0.421015
ECHS1	0.451568	6.93143	6.85123	0.000266451	0.0029946	0.418371
PPP1R1C	-2.11085	-1.3376	-6.84271	0.000268472	0.00299748	1.02643
MATN3	-0.902472	2.67188	-6.84269	0.000268477	0.00299748	0.770318
LY6K	-0.886412	2.79815	-6.84812	0.000267187	0.00299748	0.761375
RRNAD1	-0.755942	3.41737	-6.84916	0.000266941	0.00299748	0.691212
RPL13	0.479499	8.2978	6.84692	0.000267472	0.00299748	0.391689
RAB22A	0.535625	6.36639	6.84393	0.000268181	0.00299748	0.430611
SLC38A2	0.582407	8.9232	6.8437	0.000268237	0.00299748	0.37866
RBL1	0.618558	5.14823	6.84592	0.00026771	0.00299748	0.505082
JARID2	0.776926	3.67756	6.84316	0.000268366	0.00299748	0.655195
LONP1	0.793636	5.94024	6.84168	0.000268717	0.00299801	0.449319
FAM13A	-1.94365	1.5595	-6.83814	0.000269563	0.00300315	0.87783
AC080023.1	-0.826293	2.9484	-6.83868	0.000269434	0.00300315	0.735284
CTHRC1	-1.3036	0.447148	-6.83613	0.000270046	0.00300348	0.964883
SRM	-0.578149	7.35578	-6.83635	0.000269991	0.00300348	0.3954
B4GALT1	0.492792	7.69014	6.8356	0.000270171	0.00300348	0.38968
CDK1	0.582119	6.56769	6.83429	0.000270486	0.00300485	0.412961
MT-CYB	0.564583	12.1793	6.83311	0.000270771	0.00300587	0.317966
DEPDC5	0.678992	3.19749	6.83085	0.000271313	0.00300974	0.69908
AP000769.1	-0.618854	4.14492	-6.82837	0.000271914	0.00301426	0.586908
RBMS1P1	-0.905689	2.03339	-6.82433	0.000272892	0.00302212	0.820107
DNHD1	-0.720575	5.56817	-6.82384	0.000273011	0.00302212	0.453517
PPIH	0.506635	5.59836	6.82127	0.000273636	0.00302689	0.449087
OXLD1	-0.767997	2.85045	-6.81969	0.00027402	0.00302899	0.728202
SLC38A5	-1.40181	-1.88684	-6.81719	0.00027463	0.00303162	0.994989
CEP63	-0.508288	5.31332	-6.81712	0.000274647	0.00303162	0.46428
AP4S1	-0.958941	1.7002	-6.8102	0.000276344	0.00304604	0.838686
TBCA	-0.520666	6.61679	-6.8108	0.000276198	0.00304604	0.388038
ENC1	-0.777567	6.34389	-6.80156	0.00027848	0.00306525	0.389929
HMOX1	0.763921	7.14158	6.80218	0.000278326	0.00306525	0.36551
SLC38A4	-1.34207	0.732347	-6.79746	0.000279501	0.00307215	0.908953
RPS15P4	-0.602051	4.06863	-6.79783	0.000279409	0.00307215	0.565842
ATP2B1	-0.449782	6.18274	-6.79387	0.000280398	0.00307875	0.389835
SRRT	0.412599	7.59947	6.79309	0.000280592	0.00307875	0.349081
BMERB1	0.502519	6.44614	6.79268	0.000280695	0.00307875	0.376764
CEP68	-0.517405	4.0848	-6.78966	0.000281452	0.00308056	0.556018
PRPF8	-0.409916	8.58836	-6.79089	0.000281144	0.00308056	0.331884
SLC39A7	0.473547	6.58493	6.79005	0.000281355	0.00308056	0.368742
CFAP57	-1.19472	0.736664	-6.78714	0.000282085	0.00308316	0.899088
TCF12	-0.565986	6.2901	-6.78727	0.000282053	0.00308316	0.378237
GRB10	0.768523	6.12248	6.78301	0.00028313	0.00309241	0.382073
HOMEZ	-0.990525	0.31328	-6.78208	0.000283364	0.00309279	0.924261
ZNF737	-0.787911	3.32621	-6.77783	0.000284442	0.00310239	0.632838
SEC24A	-0.494057	6.03103	-6.76554	0.000287587	0.00313329	0.369555
FASTKD2	-0.487905	5.38695	-6.76519	0.000287677	0.00313329	0.407869
RPL7	0.598531	9.18021	6.75762	0.000289634	0.0031524	0.289618
NNT-AS1	-0.765282	3.81868	-6.75373	0.000290647	0.00315681	0.551701
ZNF707	0.644736	3.31868	6.75464	0.000290409	0.00315681	0.611163
ASNS	1.72995	1.50291	6.75427	0.000290506	0.00315681	0.803918
DTL	0.572494	6.1231	6.75291	0.000290859	0.00315692	0.352274
FAM135A	-0.635203	5.30886	-6.74895	0.000291895	0.00316595	0.397456
TBX2-AS1	-1.07573	1.83915	-6.74614	0.000292632	0.00317174	0.764749
CNOT3	-0.582	4.70487	-6.74497	0.000292939	0.00317286	0.445571
LINC02615	-1.10993	2.6773	-6.74391	0.000293216	0.00317366	0.67477
PDLIM1	0.590767	7.53299	6.73964	0.000294343	0.00318364	0.297093
PGAP3	-0.714665	3.53899	-6.73099	0.00029664	0.00319374	0.562243
ENOSF1	-0.600849	4.76219	-6.73081	0.000296686	0.00319374	0.426047
KIAA0930	-0.483563	5.77203	-6.72995	0.000296916	0.00319374	0.348528
ZNF84	0.475824	6.1615	6.73054	0.000296759	0.00319374	0.328187
TRAF4	0.478156	6.01972	6.73057	0.000296752	0.00319374	0.335484
PRDM4	0.481454	5.87855	6.73412	0.000295805	0.00319374	0.346637
CTDNEP1	0.496661	6.66025	6.73072	0.000296712	0.00319374	0.307239
ATF4P3	2.08537	0.683734	6.73125	0.000296569	0.00319374	0.851254
GALNT2	0.446362	9.44861	6.72793	0.000297456	0.00319734	0.256043
TRMT1	0.466101	5.79659	6.72434	0.000298418	0.0032033	0.341563
MRPL1	0.814084	4.38408	6.72433	0.000298421	0.0032033	0.45846
DPH1	-0.689151	3.03028	-6.72349	0.000298646	0.0032035	0.614487
LRP11	-1.01845	2.69134	-6.71744	0.000300278	0.00321879	0.647537
PRAME	-0.602122	5.87992	-6.71326	0.000301408	0.00322869	0.325834
INTS3	-0.425047	6.77666	-6.71141	0.000301913	0.00322966	0.284306
BAK1	0.741271	6.04708	6.71203	0.000301743	0.00322966	0.315619
AC241585.2	-1.32337	-1.02363	-6.70707	0.000303094	0.0032383	0.908425
HLCS	-0.808064	3.50879	-6.70692	0.000303136	0.0032383	0.542203
APH1B	-0.688596	3.81793	-6.70458	0.000303776	0.00324292	0.50354
ZNF880	0.697974	2.73026	6.70218	0.000304434	0.00324598	0.628306
PLPP2	0.698159	5.09518	6.70201	0.00030448	0.00324598	0.367618
TTC7A	0.491482	4.89285	6.70042	0.000304917	0.00324841	0.383683
OXCT2	1.59275	-0.673041	6.69903	0.000305299	0.00325027	0.894372
PDE6B	-1.42849	0.0445167	-6.69578	0.000306195	0.0032557	0.861364
CBY1	-0.79065	3.31414	-6.69567	0.000306227	0.0032557	0.554075
AP002360.1	-1.29233	0.532492	-6.69478	0.000306471	0.00325607	0.828644
PTCD2	-0.699798	4.06056	-6.68947	0.000307944	0.00326504	0.460352
ZNF623	-0.634353	4.67427	-6.69083	0.000307567	0.00326504	0.394997
CEP170	-0.544176	6.53117	-6.68988	0.000307831	0.00326504	0.271304
EEF1B2	0.585725	8.21082	6.6877	0.000308437	0.00326805	0.235196
PIK3R4	-0.696262	5.22034	-6.68108	0.000310288	0.00328543	0.336724
FO393418.1	-2.90825	-1.39348	-6.67857	0.000310994	0.00328556	0.885408
KRT8P12	-1.05873	2.90778	-6.67808	0.00031113	0.00328556	0.584399
ARHGEF9	-0.887948	3.64939	-6.67647	0.000311584	0.00328556	0.495696
PTPDC1	-0.681416	4.23569	-6.67504	0.000311987	0.00328556	0.426085
GLRX3	0.410544	7.67502	6.67602	0.000311711	0.00328556	0.231532
PPP1R7	0.480103	5.89716	6.67796	0.000311166	0.00328556	0.28968
CNNM2	0.634055	4.94158	6.67527	0.000311922	0.00328556	0.354274
DNASE2	1.17645	5.5417	6.6767	0.000311518	0.00328556	0.309622
AP002851.1	-1.81342	-1.00674	-6.67005	0.000313398	0.00329819	0.875594
DHTKD1	-0.664044	3.77261	-6.66856	0.000313822	0.00330043	0.473326
JOSD1	0.47973	6.29598	6.66521	0.000314776	0.00330822	0.256608
STK31	-1.38025	-0.370053	-6.66413	0.000315082	0.00330894	0.852647
XXYLT1	-0.977303	5.05069	-6.66274	0.000315481	0.00330894	0.332199
RNF185	0.529605	5.42015	6.66341	0.000315289	0.00330894	0.304464
MTX1	-0.570015	4.97989	-6.65125	0.000318784	0.00334134	0.326899
TLCD5	-0.512874	4.2956	-6.64582	0.000320357	0.00335331	0.390344
AREL1	-0.45739	6.0962	-6.64633	0.000320209	0.00335331	0.247417
SLC25A29	0.565933	4.77813	6.63891	0.000322374	0.00337216	0.33318
MCU	0.482608	5.54661	6.63764	0.000322745	0.00337378	0.27023
AZIN1-AS1	-1.74717	0.607353	-6.63411	0.000323782	0.00338235	0.766225
SUMO1	0.467988	7.33496	6.6333	0.000324021	0.00338258	0.193793
CDC14A	-0.975247	2.78219	-6.63085	0.000324743	0.00338332	0.552659
KIRREL2	-0.818324	1.942	-6.63085	0.000324743	0.00338332	0.643785
F2R	-0.480791	6.45931	-6.63214	0.000324363	0.00338332	0.216305
TUBB	-0.510595	9.66737	-6.62648	0.000326035	0.00339451	0.15113
MXRA7	-0.424168	6.27106	-6.61763	0.000328672	0.00341969	0.210002
GAD1	0.817241	2.38893	6.61563	0.000329271	0.00342363	0.582087
SEMA3A	-0.892715	4.58356	-6.61443	0.000329632	0.0034251	0.328069
AP004609.3	-1.93352	-1.1567	-6.60879	0.00033133	0.00342916	0.823277
ZNF233	-1.28261	0.545922	-6.6078	0.000331628	0.00342916	0.746156
CREBL2	-0.461766	4.77652	-6.60998	0.00033097	0.00342916	0.304389
SON	-0.418344	8.36165	-6.61238	0.000330249	0.00342916	0.157143
EXOC2	0.445175	5.85714	6.60729	0.000331784	0.00342916	0.221066
TPBG	0.459968	6.59259	6.61027	0.000330883	0.00342916	0.189092
GNG5	0.672543	6.26798	6.60789	0.000331604	0.00342916	0.200331
AL683813.2	0.902391	2.14669	6.60748	0.000331726	0.00342916	0.600068
ME2	-0.518509	5.97821	-6.60596	0.000332187	0.00343106	0.213044
C21orf62-AS1	-1.797	-1.56468	-6.60413	0.000332742	0.00343205	0.820023
AC009139.1	-1.40385	-0.600154	-6.60336	0.000332975	0.00343205	0.806082
NAP1L2	-1.40308	1.42736	-6.60176	0.000333462	0.00343205	0.665168
PPP1R9A	-1.18141	0.651505	-6.60129	0.000333604	0.00343205	0.731804
VDAC1	0.437617	8.99051	6.60207	0.000333366	0.00343205	0.136729
AL133330.1	0.747396	2.19206	6.60191	0.000333414	0.00343205	0.589866
SPRY4-AS1	-1.45044	-0.383751	-6.59863	0.000334415	0.00343579	0.793527
H2BC20P	-0.760644	3.08965	-6.59721	0.000334849	0.00343579	0.48356
FUT8	-0.525481	5.38459	-6.59741	0.000334787	0.00343579	0.240771
EIF3B	0.431508	9.13138	6.59784	0.000334655	0.00343579	0.13025
CACNG4	-1.34329	6.12285	-6.59551	0.00033537	0.00343886	0.194913
PCDHGA6	-1.86958	-1.59355	-6.59395	0.000335845	0.00343981	0.810978
TTC39A	-1.48348	0.634116	-6.59376	0.000335904	0.00343981	0.726058
C19orf54	-0.770138	1.80849	-6.59249	0.000336295	0.00344155	0.619835
ERI3	0.50584	5.97235	6.59075	0.000336829	0.00344476	0.198022
AP004245.1	-1.16218	0.498645	-6.58767	0.000337778	0.0034522	0.730745
PKD1P5	0.513995	7.15335	6.58655	0.000338124	0.00345348	0.14986
MAT2A	0.414575	9.0775	6.58339	0.000339101	0.00345666	0.116464
ZNF331	0.591801	5.13881	6.58374	0.000338995	0.00345666	0.245719
EAF2	1.05798	1.63776	6.58383	0.000338966	0.00345666	0.628042
RPL38	0.497928	9.28463	6.58094	0.000339861	0.00346214	0.110794
POM121	0.61755	7.48833	6.58015	0.000340108	0.00346239	0.137756
PTPRH	0.777197	4.84731	6.57937	0.000340351	0.0034626	0.266883
MTF1	0.445021	6.03108	6.57386	0.000342071	0.00347777	0.17785
CLSPN	0.509102	6.50965	6.57317	0.000342288	0.00347777	0.154778
CHMP4C	0.673846	3.99942	6.56902	0.000343588	0.00348871	0.347593
MRPL15	-0.638609	5.87119	-6.56785	0.000343959	0.0034902	0.180461
RGPD5	0.522873	8.03737	6.56545	0.000344714	0.00349558	0.114712
PNMA2	-0.649488	5.59532	-6.56385	0.000345219	0.00349843	0.192798
PARP1	1.00526	7.50632	6.55906	0.000346738	0.00351154	0.116113
TMEM268	0.601731	3.47249	6.55544	0.000347891	0.00351864	0.396554
MEX3B	0.809172	2.68595	6.55559	0.000347844	0.00351864	0.489579
BBS10	-0.628263	3.05187	-6.5541	0.00034832	0.00351888	0.445257
SLFN13	0.504367	6.46025	6.55395	0.000348366	0.00351888	0.13731
VPS35L	-0.618562	6.05276	-6.55205	0.000348975	0.00352275	0.154625
PYCR1	0.502367	7.62609	6.55074	0.000349395	0.0035247	0.105884
FAM171B	-0.57586	4.42345	-6.54976	0.000349711	0.00352561	0.28012
PTGER4	-0.480609	4.94126	-6.54582	0.000350978	0.00353609	0.224425
TRPM7	0.456169	7.29868	6.54118	0.000352473	0.00354585	0.101227
CENPM	1.12159	4.17771	6.5407	0.000352629	0.00354585	0.29847
ACOX2	1.15318	-0.512778	6.54119	0.000352472	0.00354585	0.74616
PMS2	0.63293	5.81465	6.53978	0.000352928	0.00354657	0.155254
DCLRE1B	-0.883616	3.27057	-6.53843	0.000353368	0.0035487	0.403644
TCTA	-0.765792	3.57005	-6.53723	0.000353757	0.00355033	0.366691
IRX3	0.683272	3.44353	6.53652	0.000353987	0.00355034	0.381092
HPF1	0.578683	4.20598	6.53267	0.000355243	0.00356065	0.287135
PIP4P1	0.491651	4.39614	6.53145	0.000355642	0.00356236	0.264643
THRB	-0.711934	2.78872	-6.52924	0.000356366	0.00356732	0.451524
KCNMA1	0.654267	7.87747	6.52797	0.000356782	0.00356919	0.0790276
ZNF677	-0.763496	4.05197	-6.52669	0.000357203	0.00357112	0.298914
RABGAP1	0.497234	5.5002	6.52515	0.000357707	0.00357386	0.159791
LINC02256	-2.06948	-0.648818	-6.51993	0.000359431	0.00358879	0.731698
GRK5	0.47316	6.32225	6.51797	0.000360081	0.00359297	0.106739
HSPB11	0.62447	5.46357	6.51661	0.000360531	0.00359516	0.153587
AC011455.2	-0.506526	5.83033	-6.51274	0.000361819	0.00360485	0.126875
CLPX	0.445908	5.84318	6.51231	0.000361965	0.00360485	0.125696
MGA	-0.458771	6.22395	-6.51031	0.000362632	0.00360549	0.103553
R3HDM4	0.508521	5.74279	6.51014	0.000362687	0.00360549	0.129312
SYAP1	0.529486	5.81161	6.51004	0.000362723	0.00360549	0.125195
NSMF	0.815095	5.86155	6.50931	0.000362967	0.00360561	0.121597
ZC2HC1A	0.561025	4.18608	6.50725	0.000363655	0.00361014	0.263769
MOK	0.85034	4.27886	6.50413	0.000364706	0.00361827	0.25002
HACD3	0.569561	7.40925	6.5008	0.000365826	0.00362707	0.058257
ACBD3	-0.445561	5.8493	-6.49628	0.000367356	0.003633	0.109019
AK3	0.639994	4.59782	6.49655	0.000367264	0.003633	0.207794
EPB41L4A-AS1	0.809122	2.74231	6.49638	0.000367324	0.003633	0.424228
ASS1	0.869289	3.15343	6.49725	0.000367027	0.003633	0.376432
AC007952.1	-1.91418	-0.0985314	-6.49357	0.000368278	0.00363656	0.681949
OXCT1	0.606157	5.17568	6.49316	0.000368416	0.00363656	0.15101
TMEM255B	0.914461	3.58255	6.49336	0.000368347	0.00363656	0.321131
CUX2	-2.57656	0.630822	-6.4911	0.000369116	0.00363666	0.628501
KLHL4	-0.818727	6.12544	-6.49108	0.000369126	0.00363666	0.0887847
NQO1	0.547259	7.83932	6.49122	0.000369077	0.00363666	0.0420795
RBFA	0.561789	5.8141	6.49016	0.000369438	0.00363744	0.104795
DBR1	0.471732	4.50093	6.48703	0.000370509	0.00364568	0.208287
TRIP6	-1.25493	-0.0489554	-6.48507	0.00037118	0.00364768	0.671084
ZMIZ2	-1.2429	7.1481	-6.48557	0.00037101	0.00364768	0.0472341
GUCY1B2	-1.19968	-0.252962	-6.48175	0.000372321	0.00364971	0.679286
ETAA1	-0.733286	3.69232	-6.48148	0.000372415	0.00364971	0.296011
KLF10	-0.437295	6.88837	-6.48161	0.00037237	0.00364971	0.0490895
DCAF11	0.478385	4.80746	6.48039	0.000372792	0.00364971	0.170493
RECQL4	0.815827	6.00466	6.48277	0.000371971	0.00364971	0.0866587
LAMP3	1.05137	1.70749	6.48063	0.000372707	0.00364971	0.520476
RBCK1	0.507567	6.78227	6.47899	0.000373276	0.00365215	0.0493729
KIF21B	1.06482	-0.434886	6.4783	0.000373513	0.00365218	0.684814
ETV1	-1.49453	0.868276	-6.47674	0.000374054	0.00365238	0.594618
HPS6	-0.751699	4.29713	-6.47621	0.000374237	0.00365238	0.219671
PCNX3	-0.376247	6.9664	-6.47632	0.000374198	0.00365238	0.0416981
AC241585.1	-0.71837	4.48749	-6.47523	0.000374576	0.0036534	0.19775
ANKMY2	-0.468159	4.77605	-6.47384	0.000375059	0.00365583	0.166861
EIF1B	0.718822	4.34718	6.47193	0.000375723	0.00366001	0.20975
BICDL1	0.887536	3.40726	6.47064	0.00037617	0.00366208	0.319253
AC004812.2	-1.14363	0.364441	-6.46735	0.000377317	0.00366658	0.626574
BIRC6	-0.523867	7.27288	-6.46606	0.000377771	0.00366658	0.024946
APTX	0.437248	5.66042	6.46778	0.000377167	0.00366658	0.0910636
AIDA	0.550485	7.39206	6.46595	0.000377809	0.00366658	0.0228445
ZNF316	0.724568	5.63099	6.46706	0.000377422	0.00366658	0.092148
RBBP5	0.506637	5.40833	6.4567	0.000381064	0.00369587	0.0962591
NUDCD2	-1.23306	3.92847	-6.44708	0.000384482	0.00372207	0.232908
PPP1R9B	0.489261	7.12617	6.44772	0.000384251	0.00372207	0.00886081
CCDC88C	0.676875	4.62741	6.44791	0.000384186	0.00372207	0.155229
PRKCQ-AS1	-1.56487	-0.963618	-6.44362	0.000385717	0.00373171	0.671198
AHCYL2	-0.938843	4.18981	-6.44193	0.000386324	0.00373527	0.197055
ANKRD1	-1.55823	2.68356	-6.43761	0.000387878	0.00374796	0.372288
PRKG1-AS1	-1.24504	1.44282	-6.43358	0.000389334	0.0037597	0.499916
BX640514.2	-1.07954	1.97412	-6.42939	0.000390856	0.00377083	0.442719
GOLGA8B	0.477937	9.16062	6.42907	0.00039097	0.00377083	-0.0425447
PALM	-1.18705	1.29165	-6.42629	0.000391984	0.00377827	0.507089
LINC02175	-2.28434	-0.76333	-6.42308	0.000393158	0.00378023	0.646467
DDI2	-0.772568	5.65721	-6.42319	0.000393119	0.00378023	0.045531
MMS19	-0.412805	6.2341	-6.42469	0.00039257	0.00378023	0.0153724
ADCK5	0.881892	2.22146	6.42416	0.000392762	0.00378023	0.411144
DNA2	0.453682	4.79995	6.42176	0.000393643	0.00378257	0.11133
CNTNAP1	0.589444	5.08136	6.42077	0.000394006	0.00378372	0.0847866
B3GALT4	-1.38531	0.305992	-6.41936	0.000394523	0.00378636	0.58496
GAS5	0.515066	7.0008	6.41646	0.00039559	0.00379335	-0.0206295
TKT	0.526639	8.57114	6.41606	0.000395739	0.00379335	-0.046581
ZNF280C	-0.750763	3.79136	-6.41046	0.000397809	0.00380151	0.212065
FLOT2	-0.402031	6.13611	-6.41164	0.000397371	0.00380151	0.00675924
XBP1	0.501155	6.01526	6.41151	0.00039742	0.00380151	0.0129762
CEP76	0.633164	3.41997	6.41143	0.000397451	0.00380151	0.257802
TP53INP1	0.641609	2.72953	6.41103	0.000397599	0.00380151	0.340169
SAMD13	-1.27136	-0.269376	-6.40622	0.000399386	0.00381423	0.609215
SLC47A1	0.680865	3.53966	6.40519	0.000399772	0.00381559	0.237027
AC080112.1	-1.21709	0.517192	-6.4009	0.000401377	0.00382621	0.550802
ZNF689	-0.823341	3.76826	-6.40109	0.000401304	0.00382621	0.205283
ST7L	-0.591611	3.48897	-6.40003	0.0004017	0.00382696	0.237901
DICER1-AS1	-1.85272	-1.53909	-6.39933	0.000401964	0.00382713	0.639113
GINS3	0.690375	2.89152	6.39797	0.000402473	0.00382963	0.307778
TELO2	0.405957	5.42688	6.39324	0.000404258	0.00384427	0.029806
EPB41L4B	0.398427	6.39818	6.39257	0.000404511	0.00384433	-0.0252616
ASB1	0.60879	6.15743	6.39156	0.000404891	0.0038456	-0.0150165
ANKRD18B	-1.2392	1.34858	-6.39048	0.0004053	0.00384714	0.466412
MPC2	0.669505	5.78968	6.38774	0.000406342	0.00385468	0.00105657
PEBP1	0.65395	6.86332	6.38676	0.000406713	0.00385586	-0.0478705
RPAIN	0.585853	4.56076	6.38609	0.000406967	0.00385592	0.0988567
ODR4	0.513483	4.91434	6.38197	0.000408539	0.00386846	0.0596824
BRMS1	0.79582	6.05511	6.37905	0.000409658	0.00387671	-0.0226565
HERC2P8	0.730229	2.09808	6.3739	0.000411637	0.00389307	0.374186
COPZ2	-1.15966	0.729077	-6.3718	0.000412447	0.003896	0.504727
SCML1	-0.627994	3.71897	-6.37201	0.000412368	0.003896	0.181529
S1PR3	0.650922	3.67924	6.36944	0.000413363	0.00390229	0.183705
TRIM14	-0.65612	4.19539	-6.36859	0.000413693	0.00390304	0.121373
Z95115.1	-1.51036	-0.148994	-6.36787	0.000413971	0.00390312	0.56607
NME5	-1.42919	-0.792562	-6.36727	0.000414202	0.00390312	0.595682
PCBP2	0.384734	7.51101	6.36521	0.000415005	0.00390832	-0.0829095
PPP1R21	-0.587305	4.4272	-6.36057	0.000416815	0.00392299	0.0869809
LRRC29	-1.56421	-0.762352	-6.3575	0.000418018	0.00393194	0.585506
ZFAND2B	0.552053	4.43938	6.35557	0.000418775	0.00393669	0.0804914
AC005562.1	0.614324	3.89215	6.35141	0.000420414	0.00394972	0.139534
IMMP2L	0.770385	2.11117	6.35036	0.000420828	0.00395122	0.349119
DET1	-1.02726	-0.285612	-6.34956	0.000421143	0.0039518	0.556425
KCTD19	-2.20616	-2.11672	-6.34726	0.000422058	0.00395769	0.588309
FAM207A	0.663505	5.32966	6.3467	0.000422279	0.00395769	-0.0112932
HIF1AN	0.448952	7.46462	6.34305	0.000423728	0.0039665	-0.105231
ZDHHC3	0.587488	6.03585	6.34359	0.000423513	0.0039665	-0.0583801
LINC00664	-1.41518	0.909483	-6.33952	0.000425137	0.00397115	0.457015
FLI1	-1.27362	1.73353	-6.34043	0.000424773	0.00397115	0.378718
ELP3	-0.709126	3.34032	-6.33934	0.000425211	0.00397115	0.193962
SRP72	-0.413952	6.87484	-6.33925	0.000425244	0.00397115	-0.0974656
GALC	-0.901586	3.54797	-6.33454	0.000427133	0.00398402	0.163833
BCAS1	-0.793689	1.35462	-6.33478	0.000427037	0.00398402	0.410588
BRMS1L	-1.19433	2.94235	-6.32979	0.000429046	0.00399947	0.232433
CCDC92	-0.424668	5.59325	-6.32894	0.000429392	0.0040003	-0.0478921
AC232271.1	-1.11098	1.00574	-6.32127	0.000432504	0.00402208	0.430164
POLE3	0.626011	6.55606	6.3225	0.000432003	0.00402208	-0.104473
PCNA	0.993603	7.10138	6.32161	0.000432366	0.00402208	-0.121191
WIPF1	-0.858619	2.96531	-6.32013	0.00043297	0.00402329	0.219799
C19orf25	0.594292	4.3772	6.31969	0.000433151	0.00402329	0.0503147
TIGD5	-1.02967	2.8649	-6.31805	0.00043382	0.00402477	0.229758
MCUR1	0.760534	5.77162	6.31804	0.000433826	0.00402477	-0.0701714
ZNF629	-1.16334	4.32203	-6.31437	0.000435327	0.00403167	0.0509529
WDFY3-AS2	-1.08457	1.19605	-6.31254	0.000436079	0.00403167	0.403644
CCDC71	-0.795189	2.62989	-6.31399	0.000435485	0.00403167	0.253612
OARD1	-0.519708	3.83343	-6.3148	0.000435153	0.00403167	0.108938
BASP1	-0.454262	8.30783	-6.31309	0.000435854	0.00403167	-0.149287
UBE2L6	0.772185	4.25178	6.31244	0.000436122	0.00403167	0.0569642
AC008556.1	-1.5421	-1.97022	-6.30873	0.000437651	0.00403609	0.556374
MAPK8	-0.741472	5.69736	-6.30877	0.000437636	0.00403609	-0.0753549
ICE2	-0.649992	5.98725	-6.30978	0.000437216	0.00403609	-0.0909597
MTHFD1	0.464596	7.32569	6.30753	0.000438149	0.00403609	-0.140056
VDAC3	0.645923	5.32857	6.30963	0.00043728	0.00403609	-0.0497055
RAD54L	0.756101	5.09137	6.30751	0.000438154	0.00403609	-0.0330695
OPRL1	-2.30066	0.716468	-6.30668	0.000438498	0.00403687	0.44194
ARFIP2	-0.448708	6.16016	-6.30246	0.000440248	0.0040506	-0.107676
FBXO44	0.552524	5.0382	6.29848	0.000441909	0.00406347	-0.037956
ZNF319	-0.98834	2.42656	-6.29753	0.000442306	0.00406473	0.26051
EIF1AX	-1.05006	5.94212	-6.29543	0.000443186	0.00407042	-0.103502
NEK1	0.601107	4.35029	6.29401	0.000443779	0.00407346	0.0267051
RPL7A	0.571536	8.87348	6.29272	0.000444323	0.00407605	-0.179709
MAPK1IP1L	-0.888304	6.09995	-6.28976	0.000445566	0.00407741	-0.117868
SLC66A3	-0.525564	4.95037	-6.28957	0.000445646	0.00407741	-0.0393464
NOP14	0.463281	5.76285	6.2912	0.000444962	0.00407741	-0.0976356
TPRN	0.855877	4.45039	6.29008	0.00044543	0.00407741	0.0115148
KREMEN2	1.24642	2.98442	6.28926	0.000445778	0.00407741	0.185876
PIAS4	0.425976	5.30946	6.28804	0.000446291	0.0040797	-0.0707639
PCDHB2	-1.03059	1.98774	-6.28641	0.000446983	0.00408363	0.29782
TRDMT1	-0.903326	3.2121	-6.28426	0.00044789	0.00408378	0.153039
RFX7	-0.524097	5.48207	-6.28393	0.000448033	0.00408378	-0.087412
RB1CC1	-0.42002	6.41242	-6.2834	0.000448258	0.00408378	-0.139424
E2F6	0.477423	5.3226	6.28349	0.000448219	0.00408378	-0.0765035
ATP6V1F	0.584576	6.13259	6.28328	0.000448309	0.00408378	-0.126354
MYOM3	-2.05778	-2.23939	-6.28076	0.000449379	0.00408636	0.527236
ID2-AS1	-1.04573	2.128	-6.28186	0.00044891	0.00408636	0.278052
CLUH	0.643067	7.24487	6.2812	0.000449193	0.00408636	-0.166213
KBTBD8	-1.06477	1.26008	-6.278	0.000450557	0.00409468	0.363028
EPCAM-DT	-1.50794	-2.08194	-6.27505	0.000451818	0.00410375	0.524944
LRFN1	-1.14791	2.78199	-6.27412	0.000452215	0.00410496	0.194779
AL391988.1	1.62504	0.296686	6.27243	0.000452941	0.00410916	0.443291
TIAL1	0.440668	7.68225	6.271	0.000453552	0.00411231	-0.183769
NUMB	-0.589044	5.67418	-6.2698	0.000454068	0.00411459	-0.114618
KLHL23	-0.654988	2.76278	-6.26644	0.000455517	0.00412432	0.189211
RASSF7	0.414742	5.65797	6.26548	0.000455935	0.00412432	-0.118149
RGPD6	0.501774	8.006	6.26551	0.000455921	0.00412432	-0.194399
CLIP2	-1.05484	5.89415	-6.26344	0.000456816	0.00412534	-0.134256
AL590822.3	-1.02564	0.715888	-6.26338	0.000456842	0.00412534	0.399218
HARS2	0.479518	5.54421	6.26371	0.000456702	0.00412534	-0.112726
RAN	0.395968	8.9099	6.25746	0.000459418	0.0041451	-0.217296
LRPPRC	0.446987	8.74717	6.25713	0.000459562	0.0041451	-0.21502
ABCB7	-0.440894	4.99245	-6.25638	0.000459891	0.00414567	-0.0778107
UTP18	-0.515073	5.98254	-6.25438	0.000460764	0.00414874	-0.148657
SLC35F2	0.770201	7.52708	6.25478	0.000460589	0.00414874	-0.198496
ZDHHC2	-0.662595	3.5433	-6.25341	0.000461191	0.00415018	0.0807334
GTF2H1	0.432643	6.50049	6.25219	0.000461724	0.00415258	-0.175873
TSBP1-AS1	-1.80334	-1.37393	-6.24613	0.00046439	0.00417175	0.497867
CHRAC1	-0.57957	5.66733	-6.24615	0.000464384	0.00417175	-0.138993
TFAP2A	0.445718	6.7489	6.24029	0.00046698	0.00418944	-0.19736
POLR2D	0.495842	6.22486	6.24103	0.000466649	0.00418944	-0.175238
AP3M2	0.554233	3.9542	6.23987	0.000467166	0.00418944	0.0166702
SLC6A8	0.959189	6.95912	6.23776	0.000468103	0.00419543	-0.205865
GRIN3B	-1.29945	-0.199742	-6.23582	0.000468969	0.00419596	0.442289
EBAG9	-0.614987	3.62109	-6.23638	0.000468718	0.00419596	0.0535711
RACK1	0.438288	10.2389	6.23664	0.000468605	0.00419596	-0.259521
HSD52	-1.76576	-0.530687	-6.23278	0.000470326	0.00420327	0.457687
HECW1	-1.39332	0.730284	-6.23315	0.000470163	0.00420327	0.367917
KIF16B	0.584195	5.21801	6.23026	0.000471458	0.00421097	-0.124228
PDCD10	0.423217	6.39917	6.22839	0.000472297	0.00421605	-0.196595
AL360007.1	-0.683222	4.87229	-6.22536	0.000473664	0.00422463	-0.0992634
ANKRD49	-0.653411	4.01766	-6.22506	0.0004738	0.00422463	-0.00634571
BMS1P8	0.554348	2.91133	6.22347	0.000474518	0.00422861	0.127026
AL512408.1	-2.77005	-1.4084	-6.21759	0.000477188	0.00424755	0.471968
C12orf76	-0.641912	3.00138	-6.21773	0.000477126	0.00424755	0.110105
SLC9A2	-0.982283	2.23327	-6.21682	0.000477538	0.00424823	0.200036
TSPAN31	-0.971013	2.4507	-6.21404	0.000478809	0.00424984	0.172304
RAP1A	-0.704182	5.22338	-6.21465	0.00047853	0.00424984	-0.141072
NARS1	0.513128	7.81979	6.21564	0.000478078	0.00424984	-0.244096
MRPS23	0.53315	5.73259	6.21426	0.000478708	0.00424984	-0.176515
AC025171.1	-0.616528	3.26688	-6.20886	0.000481182	0.00426847	0.0683718
CREB3L1	-0.816849	1.82825	-6.20688	0.000482091	0.0042741	0.233917
H2BP1	-1.43002	-0.589466	-6.20527	0.000482835	0.00427827	0.43415
GNAL	-1.8545	-0.313284	-6.20114	0.000484744	0.00429274	0.415487
PCMT1	0.374582	6.98855	6.19638	0.000486954	0.00430986	-0.250244
PLXNC1	-1.77447	-1.30267	-6.19432	0.000487914	0.00431591	0.448348
MED29	0.593898	9.98088	6.19119	0.000489381	0.00432643	-0.303663
CACHD1	-0.75562	5.6009	-6.18839	0.000490691	0.00433309	-0.195641
CKS2	0.956342	5.93251	6.18875	0.000490525	0.00433309	-0.215054
CRIM1-DT	-0.908388	2.38259	-6.1862	0.000491722	0.00433974	0.15154
ARL6IP1	1.23654	8.15452	6.18187	0.000493768	0.00435521	-0.284984
CA2	1.32003	-1.01925	6.18131	0.000494033	0.00435521	0.428539
DCUN1D2	0.500195	4.83089	6.1759	0.0004966	0.00437536	-0.147344
PHF14	0.445261	6.89386	6.17429	0.000497365	0.00437962	-0.271266
ZNF827	-0.619243	3.55599	-6.16985	0.000499489	0.00439584	-0.00784725
DHDDS	0.517908	5.67029	6.16569	0.000501487	0.00441093	-0.224018
GNL3L	-0.565099	6.43046	-6.16488	0.000501878	0.00441188	-0.265118
NEU3	-0.474119	6.14735	-6.16415	0.000502228	0.00441247	-0.252582
PIR	-0.53348	4.72443	-6.16332	0.000502631	0.00441353	-0.150113
STAM-AS1	-1.42821	-0.33837	-6.15873	0.000504853	0.00442923	0.37573
POLL	-0.556148	4.1474	-6.15845	0.000504988	0.00442923	-0.0916476
MXRA8	0.652612	6.50184	6.15617	0.000506092	0.00443642	-0.27737
KCTD11	-0.87243	3.42852	-6.15517	0.000506584	0.00443766	-0.00754395
RPS3	0.437966	9.95003	6.15471	0.000506804	0.00443766	-0.341956
RPS3A	0.407336	8.75548	6.15403	0.000507137	0.00443809	-0.324236
IFTAP	-1.55751	1.23466	-6.15251	0.00050788	0.00444172	0.238936
OTUB1	0.391654	6.7097	6.15201	0.000508122	0.00444172	-0.289474
PLRG1	0.409412	5.77698	6.14636	0.000510889	0.00446341	-0.251009
RPL34	0.436883	7.2679	6.14512	0.000511499	0.00446623	-0.310338
DHRS4-AS1	-1.31489	1.61074	-6.141	0.000513536	0.004479	0.189229
AARS2	-0.497679	4.02172	-6.14142	0.000513326	0.004479	-0.0945823
LIFR	-1.21393	7.12757	-6.13909	0.000514479	0.00448472	-0.314109
ZFP90	-0.591941	4.45558	-6.1342	0.000516909	0.00449623	-0.152518
PTBP2	-0.55001	3.91278	-6.13254	0.000517735	0.00449623	-0.090786
CHD6	-0.485065	4.87397	-6.13371	0.000517152	0.00449623	-0.196107
LTN1	-0.472118	5.63016	-6.13428	0.00051687	0.00449623	-0.254846
IMPDH1	0.369909	6.18848	6.13179	0.000518108	0.00449623	-0.289036
NADSYN1	0.430045	6.03147	6.13229	0.000517859	0.00449623	-0.280328
SMOX	0.534256	6.10131	6.13377	0.000517123	0.00449623	-0.282489
SLC25A38	0.612323	4.20971	6.1325	0.000517754	0.00449623	-0.126332
CRADD	-0.934387	1.0372	-6.12962	0.000519197	0.00450235	0.235008
B3GLCT	-0.531757	5.08851	-6.12877	0.000519623	0.00450235	-0.220712
SNHG15	0.452593	5.02796	6.12865	0.00051968	0.00450235	-0.215607
UROS	-0.952251	5.42108	-6.12627	0.000520877	0.00450521	-0.249375
ZBTB3	-0.947112	1.61285	-6.12673	0.000520644	0.00450521	0.174374
AC008543.1	1.20646	-0.769051	6.12691	0.000520553	0.00450521	0.366992
LINC01629	-2.15723	2.43486	-6.12397	0.000522031	0.00451106	0.0810175
AC026471.1	-1.58473	-0.516821	-6.12377	0.000522132	0.00451106	0.351693
CHROMR	-0.811975	3.36357	-6.11834	0.000524876	0.00453226	-0.0381658
HSPH1	0.353989	8.29042	6.11761	0.000525247	0.00453262	-0.355547
GPCPD1	0.561287	4.72012	6.11711	0.0005255	0.00453262	-0.19862
IKZF4	-1.29867	2.85064	-6.11401	0.000527076	0.00454012	0.0206004
PYROXD2	-1.10813	1.308	-6.11372	0.000527224	0.00454012	0.192091
AC084198.4	-0.827495	3.86953	-6.11341	0.000527382	0.00454012	-0.10569
AC009237.14	-0.721134	1.3615	-6.11311	0.000527534	0.00454012	0.186087
EXOC3-AS1	-1.11094	-0.310734	-6.11104	0.000528589	0.00454167	0.327424
ZIC5	-0.972312	3.26524	-6.11192	0.000528143	0.00454167	-0.0327508
AGPAT1	-0.77333	5.39058	-6.11113	0.000528546	0.00454167	-0.263312
DAB2IP	-0.669634	5.44663	-6.10991	0.000529169	0.00454415	-0.26857
MAP10	-1.99049	-0.867494	-6.107	0.000530659	0.0045522	0.351959
DDX11	0.60096	6.09603	6.10694	0.000530691	0.0045522	-0.310822
MYNN	0.404531	5.02185	6.10625	0.000531041	0.0045527	-0.238879
PIGZ	-0.829889	1.74748	-6.10455	0.000531917	0.00455622	0.137446
CCDC57	-0.693065	5.50465	-6.10432	0.000532036	0.00455622	-0.27853
SAC3D1	0.610509	3.52303	6.10323	0.000532595	0.0045585	-0.0737974
DAP3	-0.376251	7.07711	-6.10108	0.000533707	0.00456551	-0.353641
TPM4	-0.659942	8.60899	-6.09533	0.000536681	0.00458591	-0.384539
EIF2B2	-0.463692	4.92383	-6.09553	0.000536576	0.00458591	-0.241346
MPDZ	-1.25314	4.47233	-6.09436	0.000537186	0.00458772	-0.196636
ATE1-AS1	-2.05604	-1.37413	-6.09339	0.000537692	0.00458952	0.354904
TPBGL	-1.84419	-2.08194	-6.09208	0.000538375	0.00459284	0.359506
XYLT2	-0.520093	5.19726	-6.09067	0.000539111	0.00459409	-0.270344
TMEM109	0.953175	6.6116	6.09112	0.000538874	0.00459409	-0.351008
AC079922.2	-1.20988	0.700063	-6.09002	0.000539449	0.00459445	0.226975
BX322234.1	-1.04525	0.663024	-6.08852	0.000540236	0.00459613	0.228891
TFCP2L1	0.890044	0.601993	6.08873	0.000540122	0.00459613	0.234718
OTULIN	0.433129	5.51032	6.08745	0.000540793	0.00459836	-0.296926
ALDH1B1	-0.430156	5.50681	-6.08367	0.000542779	0.00461273	-0.30073
TRERF1	-0.445003	6.64524	-6.08202	0.000543647	0.00461759	-0.361997
RPS5	0.555181	9.36066	6.08125	0.000544053	0.00461853	-0.411637
XK	-1.26228	0.483584	-6.07921	0.000545132	0.00461881	0.235716
ACVR1B	0.40342	5.38286	6.0804	0.0005445	0.00461881	-0.295542
AC135983.3	0.512128	4.51676	6.07975	0.000544847	0.00461881	-0.217061
HSBP1L1	0.523387	4.60045	6.07894	0.000545272	0.00461881	-0.226889
ZNF826P	-0.500378	3.53761	-6.07704	0.00054628	0.00462483	-0.103275
SIPA1L3	0.527161	6.10594	6.07641	0.000546616	0.00462517	-0.344007
RRM2	0.817966	9.11514	6.07584	0.000546915	0.00462519	-0.413624
HVCN1	-1.21261	-1.19694	-6.07455	0.000547599	0.00462846	0.332407
PRMT3	-0.399015	5.40352	-6.07363	0.000548091	0.00463011	-0.304306
AL356215.1	-1.09828	2.2472	-6.06973	0.000550169	0.00464388	0.0462726
RBM4B	0.58838	4.93311	6.06945	0.000550317	0.00464388	-0.270051
DNAH10OS	-2.48881	-1.5367	-6.06819	0.00055099	0.00464704	0.33425
ZSCAN2	-0.644387	2.69643	-6.06578	0.000552286	0.0046476	-0.0111349
YWHAG	-0.41387	8.64899	-6.06587	0.000552238	0.0046476	-0.416821
ADI1	0.556193	5.7878	6.06529	0.000552548	0.0046476	-0.338174
MCM4	0.720062	7.68751	6.06553	0.00055242	0.0046476	-0.402073
C2orf66	2.30057	-0.154227	6.06631	0.000551997	0.0046476	0.273106
KIF2C	0.680228	6.36571	6.05962	0.000555598	0.00467074	-0.374646
PRECSIT	-1.0808	1.96754	-6.05473	0.000558247	0.00468523	0.0620349
LINC00685	-0.98465	0.92961	-6.05367	0.000558824	0.00468523	0.168064
ZNF776	-0.686646	4.10082	-6.05512	0.000558035	0.00468523	-0.195577
RPA1	0.381159	6.8298	6.05367	0.000558825	0.00468523	-0.398367
C9orf16	0.46494	4.24574	6.05516	0.000558016	0.00468523	-0.212686
EEA1	-0.844529	5.23453	-6.05255	0.000559431	0.00468528	-0.314115
ATG4C	-0.63038	2.93156	-6.05257	0.000559421	0.00468528	-0.0539136
ARHGAP31-AS1	-2.19207	-2.30952	-6.05173	0.000559878	0.00468536	0.320392
KIAA1614	2.13809	-0.925099	6.05143	0.000560043	0.00468536	0.300598
RER1	0.358792	7.79749	6.05087	0.00056035	0.00468542	-0.419485
AC024597.1	-1.6269	-1.82906	-6.04983	0.000560918	0.00468765	0.320356
ANKAR	-1.12777	1.3284	-6.04769	0.000562088	0.00469273	0.122172
SEMA4C	-0.40572	5.01588	-6.04716	0.000562376	0.00469273	-0.301485
VAMP3	-0.36573	7.18312	-6.04706	0.000562429	0.00469273	-0.413783
AP000688.2	-1.69907	-1.91779	-6.04523	0.000563436	0.0046933	0.31646
GLS	-0.49604	6.98493	-6.04557	0.000563248	0.0046933	-0.411145
RPL10	0.454498	10.0147	6.04601	0.000563007	0.0046933	-0.459433
ADD3	0.519872	5.69241	6.04474	0.000563701	0.0046933	-0.354462
ATP2A2	-0.34888	9.41267	-6.04131	0.00056559	0.0047065	-0.45542
C1orf131	-0.639452	3.18916	-6.03929	0.000566703	0.00471073	-0.0999699
NQO2	0.4905	5.52292	6.03939	0.000566647	0.00471073	-0.34929
RTL6	-0.537845	4.80747	-6.036	0.000568524	0.00471761	-0.293895
KATNAL1	-0.467516	5.73743	-6.03719	0.000567865	0.00471761	-0.365336
GDE1	0.363065	7.75438	6.03587	0.000568595	0.00471761	-0.435005
SPRYD3	0.586995	5.07673	6.03561	0.000568741	0.00471761	-0.319206
MAGT1	-0.445616	6.76488	-6.03455	0.000569327	0.00471997	-0.417006
VANGL1	-0.430217	5.46114	-6.0326	0.000570412	0.00472393	-0.352359
RPL37AP1	1.38533	-0.269123	6.03269	0.000570361	0.00472393	0.247385
PRAG1	-0.447613	5.20791	-6.02843	0.00057274	0.00474069	-0.337894
AL353795.3	-1.5546	-0.980712	-6.02645	0.000573848	0.00474734	0.278585
AMFR	0.55954	6.19335	6.02578	0.000574222	0.00474791	-0.402891
PDGFRB	-0.93134	1.56799	-6.02262	0.000575995	0.00476006	0.0714805
AL391684.1	-1.11162	2.41335	-6.02198	0.000576356	0.00476051	-0.0231601
MST1P2	-0.716161	1.66193	-6.02102	0.000576894	0.00476118	0.0599125
TMEM134	1.02356	3.49553	6.02075	0.000577048	0.00476118	-0.157825
NT5C3A	0.590212	4.94485	6.01789	0.00057866	0.00477195	-0.326425
ELOB	0.432167	8.10019	6.01574	0.000579881	0.0047795	-0.462045
HTATSF1P2	-1.00186	1.12293	-6.00687	0.000584929	0.00481788	0.100785
AKT3	-0.588196	3.03754	-6.00648	0.000585157	0.00481788	-0.115895
WDR60	-0.781055	4.5191	-6.00273	0.000587304	0.00482282	-0.299756
MEA1	-0.653728	5.92855	-6.00418	0.000586471	0.00482282	-0.412105
FCHSD2	-0.413914	5.47659	-6.0048	0.000586119	0.00482282	-0.383397
ZNF841	0.492399	3.8092	6.00287	0.000587227	0.00482282	-0.21584
BTF3L4P2	0.83073	3.02564	6.00295	0.000587176	0.00482282	-0.118152
ZFR	-0.371428	7.32572	-6.00179	0.000587848	0.00482475	-0.465232
CEL	-0.949982	0.927012	-6.00071	0.000588466	0.00482728	0.113939
SDC3	-0.452448	6.09916	-5.99921	0.000589332	0.00483031	-0.426757
RNU5D-1	1.80796	-1.86171	5.999	0.000589456	0.00483031	0.272929
ANKMY1	-0.762206	3.2889	-5.99002	0.000594663	0.00486021	-0.164812
ATP11C	-0.722577	6.81977	-5.99214	0.000593429	0.00486021	-0.464505
RPRD2	0.397895	6.38633	5.99124	0.000593955	0.00486021	-0.449344
CSNK1D	0.607882	8.03721	5.99043	0.000594427	0.00486021	-0.48847
CDC45	0.836982	4.70665	5.99036	0.000594468	0.00486021	-0.332892
LIG1	0.782139	4.97227	5.98839	0.000595614	0.00486543	-0.360756
HSF4	-1.06652	2.95371	-5.98583	0.000597109	0.00487509	-0.127394
AC112777.1	1.30182	3.46981	5.98474	0.00059775	0.00487776	-0.19306
MMP25-AS1	-0.846235	2.20558	-5.98268	0.000598962	0.00488407	-0.0403193
NISCH	0.435589	6.30071	5.98236	0.000599149	0.00488407	-0.45507
AC092117.1	-1.37957	-1.69991	-5.98113	0.00059987	0.00488739	0.254344
PRDM11	-0.57211	3.48915	-5.97809	0.000601666	0.0048909	-0.202598
ZEB1	-0.410133	5.64624	-5.97705	0.000602281	0.0048909	-0.424618
GRK2	0.415726	6.75431	5.97925	0.000600979	0.0048909	-0.47649
CYTH2	0.442753	5.46691	5.97668	0.000602498	0.0048909	-0.413116
RPL14	0.44728	8.34794	5.97752	0.000601998	0.0048909	-0.507414
NDUFAF2	0.518099	5.25587	5.97712	0.000602239	0.0048909	-0.397032
POGLUT2	0.739951	3.04558	5.97883	0.000601226	0.0048909	-0.146322
DCP2	1.73978	6.37054	5.97491	0.000603544	0.00489684	-0.46633
AC016727.1	-1.04506	0.496939	-5.97081	0.000605979	0.00490893	0.124308
TOR2A	-0.71424	2.90318	-5.97101	0.000605865	0.00490893	-0.136893
BAHCC1	-0.41379	6.52752	-5.97083	0.00060597	0.00490893	-0.47747
CHCHD4	-0.617389	3.61914	-5.96937	0.000606838	0.00491334	-0.228146
PARVA	0.49776	6.77704	5.96569	0.000609039	0.0049286	-0.491931
SBF1	0.363049	7.02202	5.96097	0.00061187	0.00494637	-0.503586
OTUD1	1.03903	1.17716	5.96102	0.000611843	0.00494637	0.047725
TEAD2	0.578328	3.37779	5.95839	0.000613429	0.0049564	-0.209787
BTRC	-0.434013	5.45578	-5.95274	0.000616851	0.00498147	-0.438299
GABPB1-AS1	-0.957807	4.76672	-5.95084	0.000618003	0.00498792	-0.381651
KLHL8	-0.672016	3.70036	-5.95017	0.000618413	0.00498792	-0.2589
CDKN2AIPNL	-0.439337	5.35538	-5.94962	0.000618748	0.00498792	-0.434451
AC138932.1	0.585434	5.01668	5.94932	0.000618929	0.00498792	-0.407076
ZNF608	0.644875	5.29193	5.94718	0.000620235	0.00499586	-0.432287
TGFB1I1	-1.93784	4.41566	-5.94557	0.000621221	0.00499863	-0.349915
RPL19	0.504316	8.86736	5.946	0.000620959	0.00499863	-0.550201
PCDHGB7	-0.992834	1.00746	-5.94473	0.000621735	0.00500018	0.0479721
RACGAP1	0.381655	6.99905	5.94415	0.000622091	0.00500047	-0.521359
SLC9A7P1	-1.42758	-0.439391	-5.94357	0.000622449	0.00500077	0.169324
ELAC2	0.382045	6.43924	5.94262	0.000623029	0.00500188	-0.504487
TIMM44	0.916984	5.74981	5.9423	0.000623229	0.00500188	-0.468761
ITPR2	0.387945	6.73125	5.94172	0.000623586	0.00500217	-0.51657
LINC02381	-1.98479	-0.33862	-5.93793	0.000625919	0.00500723	0.157227
NOG	-1.07727	3.59969	-5.93818	0.000625763	0.00500723	-0.259264
CPT2	-0.751132	3.98146	-5.93708	0.000626446	0.00500723	-0.307806
ANXA1	-0.62467	7.21455	-5.93751	0.000626175	0.00500723	-0.533138
MST1R	0.519762	4.20378	5.93802	0.000625863	0.00500723	-0.333588
ZNF30	0.655962	3.15088	5.93885	0.00062535	0.00500723	-0.202266
FDXR	0.658734	3.20757	5.93704	0.000626467	0.00500723	-0.211336
UPF3A	0.488844	5.37849	5.93125	0.000630056	0.00503334	-0.456133
PCCA	0.642498	3.05514	5.92919	0.000631344	0.00504105	-0.200619
NDC1	-0.441503	6.50049	-5.92838	0.000631845	0.00504247	-0.522606
UBXN1	0.605584	5.5883	5.92491	0.000634017	0.00505721	-0.477582
DCAF16	0.448476	5.40936	5.92207	0.000635795	0.0050688	-0.468401
ANKRD33B	-1.21128	6.72534	-5.92043	0.00063683	0.00506927	-0.539606
SINHCAF	-0.55565	5.44651	-5.92107	0.000636429	0.00506927	-0.472104
MAPK12	0.598664	5.37702	5.92056	0.000636749	0.00506927	-0.467674
FAM149B1	-0.569288	4.31693	-5.9177	0.00063855	0.00508037	-0.368886
AL731569.1	-1.06352	0.909413	-5.91448	0.000640586	0.00509313	0.0263447
AIFM1	0.410836	6.61854	5.91413	0.000640807	0.00509313	-0.542768
BMP7	-1.43461	0.51456	-5.91358	0.000641158	0.00509332	0.06382
AL035252.5	-1.41926	-1.31618	-5.91291	0.000641585	0.00509411	0.179984
EIF2S1	-0.372743	6.82215	-5.91108	0.000642749	0.00510076	-0.552832
JPT2	-0.548364	7.81748	-5.90806	0.000644672	0.00511341	-0.574853
LHX1	1.77394	4.71626	5.90483	0.000646739	0.0051272	-0.426542
INF2	-0.354968	7.77819	-5.90198	0.000648566	0.00513907	-0.580928
HRAT92	-2.69778	-1.8189	-5.89583	0.000652531	0.00514954	0.174631
AC061992.2	-1.44281	-0.478717	-5.89618	0.000652301	0.00514954	0.124208
MID1	-0.569499	5.41653	-5.89747	0.000651469	0.00514954	-0.495754
ZDHHC8	-0.417144	5.21914	-5.89744	0.000651486	0.00514954	-0.480767
MPP5	0.648698	6.76558	5.89707	0.000651729	0.00514954	-0.566456
KLF13	0.649175	6.24078	5.89871	0.000650672	0.00514954	-0.543307
CCNO	0.955212	1.25157	5.89605	0.000652387	0.00514954	-0.0278972
ITPKA	1.40562	1.19109	5.89922	0.000650339	0.00514954	-0.0182943
SHC1	0.481909	10.013	5.89527	0.000652893	0.00514979	-0.623433
LCMT2	-0.644908	2.95481	-5.89405	0.000653686	0.00515219	-0.225771
NUP50	0.629287	6.71827	5.89378	0.000653858	0.00515219	-0.568536
MRPL22	0.53615	5.01139	5.89247	0.000654709	0.00515629	-0.46848
SNHG17	0.54303	4.88756	5.8905	0.000655989	0.00516376	-0.459112
CLDN1	-1.79496	6.42548	-5.88789	0.000657688	0.00517191	-0.563697
STAG1	0.67358	6.48889	5.88799	0.000657625	0.00517191	-0.566321
ARHGAP12	-0.48885	5.38461	-5.88361	0.00066049	0.00518871	-0.508589
FAM167A	1.37389	-1.21763	5.88387	0.000660318	0.00518871	0.148256
CTDSPL	-1.12868	3.65214	-5.8797	0.000663059	0.00520364	-0.329022
VRK3	-0.525097	4.37751	-5.8801	0.000662799	0.00520364	-0.416709
RPL32	0.533644	8.67591	5.8765	0.000665172	0.0052176	-0.623175
UBAP1	0.454921	6.73185	5.87368	0.000667038	0.00522697	-0.591039
C1orf198	0.556278	5.29694	5.87379	0.000666966	0.00522697	-0.512733
METTL3	-0.562816	5.01193	-5.87166	0.00066838	0.00523347	-0.491282
CDK19	0.691587	5.94625	5.87142	0.000668539	0.00523347	-0.557699
LINC02475	-1.77765	-0.203559	-5.86599	0.000672157	0.00525627	0.0750572
PLBD1-AS1	-1.07771	2.57736	-5.86601	0.000672145	0.00525627	-0.208916
SNAI3-AS1	-0.940275	1.44641	-5.86554	0.000672462	0.00525627	-0.0805266
PSMB3	0.464257	6.62996	5.86487	0.00067291	0.00525713	-0.597216
THEM6	-1.39764	3.83884	-5.86236	0.000674591	0.00526762	-0.371206
PTER	-0.855234	3.99695	-5.85789	0.000677603	0.00528849	-0.395652
PREB	-0.493821	5.57444	-5.85408	0.000680178	0.00530593	-0.554172
[truncated: 13,588 more rows]
