# Supplementary material for: Zic family member 5 promotes RIO kinase 3 expression to enhance pancreatic cancer survival
Source: FEBS J. 2025 May 3;292(15):4057–68. doi: 10.1111/febs.70125 (PMC12326931; doi:10.1111/febs.70125)
Supplement: Supplementary file 2 — Table S2. Positively correlated genes to ZIC5 in PAAD samples. [file FEBS-292-4057-s001.xlsx]

## Sheet: Sheet1
Table S2	Positively correlated genes to ZIC5 in PAAD samples
Posi Correlated Gene	Spearman's Correlation	p-Value	Adjusted q-Value
ZIC2	0.668	1.83e-24	3.64e-20
FOXD1	0.411	1.06e-08	0.0001048
SIM2	0.398	3.57e-08	0.0001543
PRPF40A	0.396	4.02e-08	0.0001543
XPO1	0.394	4.67e-08	0.0001543
ADSS2	0.392	5.68e-08	0.0001609
NOP58	0.388	8.16e-08	0.0002023
SINHCAF	0.382	1.36e-07	0.0002989
RPE	0.378	1.88e-07	0.0003739
MREG	0.375	2.35e-07	0.0004191
ALPP	0.374	2.54e-07	0.0004191
ANP32E	0.37	3.44e-07	0.0005248
LHX1	0.368	4.01e-07	0.0005681
CASP8	0.366	4.72e-07	0.0006236
LIN9	0.365	5.27e-07	0.0006529
NIP7	0.362	6.43e-07	0.000736
YOD1	0.361	6.68e-07	0.000736
SQLE	0.359	8.22e-07	0.0007872
HOXA10	0.358	8.58e-07	0.0007872
H2BC4	0.355	1.055e-06	0.0008334
RNF2	0.355	1.09e-06	0.0008334
TYW5	0.348	1.777e-06	0.001253
GPRC5A	0.348	1.821e-06	0.001253
SLC39A10	0.348	1.831e-06	0.001253
HOTAIR	0.347	1.922e-06	0.001271
PNPT1	0.347	2.001e-06	0.001281
HOXA13	0.342	2.743e-06	0.0017
HOXC11	0.342	2.838e-06	0.001706
MARCHF7	0.34	3.313e-06	0.001856
TANK	0.339	3.373e-06	0.001856
ASAP2	0.339	3.462e-06	0.001856
PPIG	0.338	3.811e-06	0.001989
MOB4	0.336	4.123e-06	0.002079
DARS1	0.336	4.192e-06	0.002079
EIF2AK2	0.336	4.386e-06	0.002106
TIPRL	0.335	4.459e-06	0.002106
KRAS	0.333	5.098e-06	0.002352
PSMD14	0.332	5.453e-06	0.002394
DTL	0.332	5.488e-06	0.002394
TFAP2A	0.332	5.553e-06	0.002394
NAB1	0.331	6.092e-06	0.002502
HOXA6	0.331	6.108e-06	0.002502
H4C8	0.331	6.207e-06	0.002502
FAM72A	0.33	6.308e-06	0.002502
SP3	0.33	6.515e-06	0.002529
ORC4	0.33	6.63e-06	0.002529
KIF14	0.328	7.152e-06	0.0026
SUMO1	0.328	7.209e-06	0.0026
CENPF	0.328	7.415e-06	0.002627
FAM72D	0.327	7.908e-06	0.002752
XRCC5	0.325	9.078e-06	0.002961
IGF2BP1	0.325	9.193e-06	0.002961
ATL2	0.325	9.207e-06	0.002961
NEK2	0.325	9.348e-06	0.002961
NUF2	0.324	9.741e-06	0.002961
H2BC5	0.324	9.771e-06	0.002961
ABCA12	0.324	9.813e-06	0.002961
CENPK	0.324	9.853e-06	0.002961
RAD51AP1	0.323	1.011e-05	0.002994
MUC16	0.322	1.08e-05	0.003151
DUSP11	0.322	1.111e-05	0.003193
TBL1XR1	0.32	1.247e-05	0.003533
TPM3	0.32	1.289e-05	0.003577
DDX18	0.319	1.308e-05	0.003577
H3C10	0.319	1.316e-05	0.003577
PEX13	0.318	1.438e-05	0.003677
NIFK	0.318	1.466e-05	0.003677
H2BC11	0.318	1.474e-05	0.003677
TXNDC9	0.318	1.481e-05	0.003677
GTF3C2	0.318	1.482e-05	0.003677
RAB10	0.317	1.507e-05	0.003677
MEAK7	0.317	1.507e-05	0.003677
SKAP2	0.317	1.522e-05	0.003677
SSB	0.317	1.56e-05	0.003677
UCK2	0.317	1.581e-05	0.003677
BLZF1	0.317	1.585e-05	0.003677
CKS1B	0.316	1.594e-05	0.003677
DAP3	0.316	1.642e-05	0.00374
WDR75	0.314	1.821e-05	0.003968
TGFA	0.314	1.855e-05	0.003994
CNIH4	0.314	1.872e-05	0.003994
GALNT3	0.313	2.024e-05	0.004184
RTKN2	0.313	2.025e-05	0.004184
YWHAZ	0.312	2.061e-05	0.004215
ACTL6A	0.312	2.133e-05	0.004317
VRK2	0.311	2.21e-05	0.004407
EPHX4	0.311	2.241e-05	0.004407
STK26	0.311	2.254e-05	0.004407
PSMC4	0.311	2.266e-05	0.004407
FAM72B	0.31	2.369e-05	0.004562
UBA6	0.309	2.613e-05	0.004937
ORC6	0.308	2.738e-05	0.005081
SLC2A1	0.308	2.741e-05	0.005081
MEMO1	0.308	2.818e-05	0.00514
BZW1	0.308	2.825e-05	0.00514
GPRC5D	0.307	2.89e-05	0.005212
A2ML1	0.307	2.989e-05	0.005341
IGF2BP3	0.306	3.185e-05	0.005545
OSBPL10	0.306	3.198e-05	0.005545
HOXA9	0.305	3.214e-05	0.005545
BUB1B	0.305	3.342e-05	0.005666
PNPLA3	0.305	3.374e-05	0.005672
HJURP	0.304	3.502e-05	0.005837
H1-3	0.303	3.68e-05	0.006083
ACTR3	0.303	3.769e-05	0.006096
EVPL	0.303	3.78e-05	0.006096
E2F7	0.303	3.844e-05	0.00615
NEMP2	0.302	3.922e-05	0.006223
RBM8A	0.302	3.953e-05	0.006223
NCAPH	0.301	4.224e-05	0.006502
RPL36A	0.301	4.228e-05	0.006502
CYB5B	0.301	4.283e-05	0.006535
SF3B6	0.3	4.411e-05	0.006616
THUMPD2	0.3	4.436e-05	0.006616
POGK	0.3	4.602e-05	0.006812
PARPBP	0.299	4.712e-05	0.006873
STYK1	0.299	4.778e-05	0.006918
U2SURP	0.299	4.827e-05	0.006938
NECTIN4	0.298	5e-05	0.007136
ASPM	0.298	5.198e-05	0.007187
VMP1	0.297	5.298e-05	0.007187
MAL2	0.297	5.315e-05	0.007187
GJB6	0.297	5.353e-05	0.007187
CENPL	0.297	5.359e-05	0.007187
ZC3H15	0.297	5.362e-05	0.007187
NPAS2	0.297	5.434e-05	0.007234
SLC35F2	0.297	5.526e-05	0.007308
RO60	0.296	5.636e-05	0.007361
SHCBP1	0.296	5.64e-05	0.007361
PSMD12	0.296	5.698e-05	0.007366
SIX1	0.296	5.731e-05	0.007366
IL36RN	0.296	5.756e-05	0.007366
HDGF	0.295	6.089e-05	0.007627
TUFT1	0.295	6.11e-05	0.007627
GPN1	0.295	6.123e-05	0.007627
OR1J1	0.295	6.191e-05	0.007627
AHNAK2	0.295	6.27e-05	0.00763
SPATS2L	0.294	6.364e-05	0.00765
TAF1B	0.293	6.937e-05	0.008174
CDC73	0.293	6.964e-05	0.008174
CPSF3	0.292	7.109e-05	0.008201
KDM5B	0.292	7.111e-05	0.008201
DLX4	0.292	7.258e-05	0.008215
HOXA3	0.292	7.265e-05	0.008215
MAP4K3	0.292	7.289e-05	0.008215
POLQ	0.292	7.423e-05	0.008319
FGD6	0.291	7.543e-05	0.008405
ZNF207	0.291	7.61e-05	0.008433
HOXC8	0.291	7.712e-05	0.008499
EXO1	0.291	7.827e-05	0.008573
RHPN2	0.291	7.902e-05	0.008573
ZNF267	0.291	7.909e-05	0.008573
NUSAP1	0.29	8.02e-05	0.008645
HOXC6	0.29	8.182e-05	0.008696
PTBP3	0.29	8.2e-05	0.008696
RIT1	0.29	8.242e-05	0.008696
PA2G4	0.29	8.402e-05	0.008804
TP53BP2	0.29	8.433e-05	0.008804
C16ORF87	0.289	8.516e-05	0.008813
DNAH3	0.289	8.53e-05	0.008813
CHML	0.289	8.778e-05	0.008978
TAF1A	0.289	8.781e-05	0.008978
PRKCI	0.288	9.15e-05	0.009308
TMOD3	0.288	9.302e-05	0.009414
H1-2	0.288	9.475e-05	0.009508
HCAR1	0.287	9.538e-05	0.009508
UTP25	0.287	9.574e-05	0.009508
UCHL5	0.287	9.702e-05	0.009574
SF3B1	0.287	9.756e-05	0.009574
AFAP1-AS1	0.287	9.805e-05	0.009574
ZNF143	0.287	9.846e-05	0.009574
PTMA	0.287	9.91e-05	0.009589
F11R	0.287	0.0001004	0.009606
KNTC1	0.286	0.0001015	0.009606
TMEM41A	0.286	0.0001017	0.009606
PIP5K1A	0.286	0.0001055	0.00989
WDR12	0.286	0.0001057	0.00989
FEZF1	0.285	0.0001076	0.01
RAET1K	0.285	0.0001087	0.0101
PCLAF	0.285	0.0001107	0.0102
GPATCH2	0.284	0.0001136	0.0103
BUB1	0.284	0.0001146	0.0103
IL1RAP	0.284	0.0001147	0.0103
CSTB	0.284	0.0001152	0.0103
WDR43	0.284	0.0001166	0.0103
WDFY1	0.284	0.0001173	0.0103
C19ORF33	0.284	0.0001176	0.0103
OLA1	0.284	0.0001199	0.0103
DUOX1	0.283	0.0001208	0.0103
SPAG1	0.283	0.0001213	0.0103
RBM34	0.283	0.0001254	0.0105
H2BC12	0.283	0.0001269	0.0106
PPARG	0.282	0.0001288	0.0107
CKAP2L	0.282	0.000129	0.0107
ARPC2	0.282	0.0001297	0.0107
OSBPL3	0.282	0.0001297	0.0107
HOXC13	0.281	0.0001388	0.0112
GAL3ST2	0.281	0.0001406	0.0113
PPP3R1	0.281	0.0001424	0.0114
S100A10	0.28	0.0001469	0.0117
SMG7	0.28	0.000149	0.0118
CCT3	0.279	0.0001515	0.0119
SRP9	0.279	0.0001541	0.012
KIF23	0.279	0.0001542	0.012
TOP2A	0.279	0.0001543	0.012
PRRC2C	0.279	0.000155	0.012
FOXM1	0.279	0.0001573	0.0121
HOXA11	0.279	0.0001574	0.0121
NUP37	0.278	0.0001605	0.0122
H2AC6	0.278	0.0001645	0.0125
VEZT	0.278	0.0001649	0.0125
OVOL1	0.278	0.0001682	0.0126
SLC22A20P	0.277	0.0001731	0.0128
RAET1L	0.277	0.0001733	0.0128
IQGAP3	0.277	0.000176	0.0129
POLR2D	0.277	0.0001761	0.0129
ARHGAP11A	0.277	0.0001768	0.0129
PRAC2	0.277	0.0001772	0.0129
SMNDC1	0.277	0.0001777	0.0129
RAB25	0.276	0.0001808	0.013
CBX3	0.276	0.0001844	0.0132
ATIC	0.276	0.0001854	0.0132
C6ORF15	0.276	0.0001861	0.0132
CWC22	0.276	0.000187	0.0132
JUP	0.276	0.0001889	0.0133
IWS1	0.275	0.0001906	0.0134
TBCE	0.275	0.0001916	0.0134
CDK2	0.275	0.0001946	0.0135
HNRNPA3	0.275	0.0001952	0.0135
PPP1R1C	0.275	0.0001957	0.0135
TMEM123	0.275	0.0001957	0.0135
PSMD7	0.274	0.0002004	0.0138
FLAD1	0.274	0.0002027	0.0139
TMC7	0.274	0.0002052	0.0139
MRPL19	0.274	0.0002053	0.0139
H3C3	0.274	0.0002064	0.014
STX6	0.274	0.0002079	0.014
CCNI2	0.274	0.0002114	0.0142
HOXC10	0.273	0.0002125	0.0142
MSL3P1	0.273	0.0002164	0.0144
AP1S3	0.273	0.0002174	0.0144
TTK	0.273	0.0002201	0.0144
FOXQ1	0.273	0.0002204	0.0144
KNL1	0.273	0.0002221	0.0145
UNC13D	0.273	0.0002222	0.0145
JRKL	0.272	0.0002247	0.0145
SP6	0.272	0.0002271	0.0146
PVT1	0.272	0.0002327	0.0149
PIAS3	0.272	0.0002354	0.015
IAH1	0.271	0.0002373	0.0151
LY6D	0.271	0.0002393	0.0151
H2BC7	0.271	0.0002436	0.0153
TPX2	0.271	0.0002442	0.0153
LEMD1	0.271	0.0002466	0.0153
DDIAS	0.271	0.0002466	0.0153
UHRF1	0.271	0.0002483	0.0154
ACBD3	0.27	0.0002507	0.0154
SAMD9	0.27	0.0002517	0.0154
YY1	0.27	0.0002534	0.0154
AGFG1	0.27	0.0002534	0.0154
C5ORF34	0.27	0.0002544	0.0154
ZNF860	0.27	0.0002557	0.0155
ZC3H11A	0.27	0.0002572	0.0155
TMEM87A	0.27	0.0002579	0.0155
PAICS	0.27	0.0002583	0.0155
PDCD10	0.27	0.0002591	0.0155
MROH6	0.27	0.0002618	0.0156
RPTN	0.27	0.0002631	0.0156
CEP55	0.269	0.0002651	0.0156
H2AC11	0.269	0.0002677	0.0158
DKK1	0.269	0.0002709	0.0159
PRODH	0.269	0.0002775	0.0161
BRIP1	0.268	0.000284	0.0164
ACTN4	0.268	0.0002849	0.0164
HELLS	0.268	0.0002915	0.0167
RRP15	0.267	0.0002946	0.0168
SP140L	0.267	0.0002964	0.0169
PDK1	0.267	0.0002987	0.017
CELSR1	0.267	0.0003028	0.0171
FOXC1	0.267	0.000304	0.0171
RCC1	0.267	0.000308	0.0172
ANLN	0.267	0.0003105	0.0173
PNO1	0.266	0.0003114	0.0173
KATNBL1	0.266	0.0003118	0.0173
ILF2	0.266	0.0003136	0.0173
ATG12	0.266	0.0003145	0.0173
RASAL2	0.266	0.0003157	0.0173
CAB39	0.266	0.0003166	0.0174
ERO1A	0.266	0.00032	0.0175
H2BC17	0.266	0.0003217	0.0175
KRT3	0.266	0.0003223	0.0175
RAP2C	0.266	0.0003243	0.0175
TET3	0.265	0.0003314	0.0178
KIF18A	0.265	0.0003322	0.0178
PPM1G	0.265	0.000334	0.0178
SET	0.265	0.0003398	0.0181
IDH1	0.265	0.0003419	0.0181
EPS8	0.265	0.0003456	0.0182
NCBP2	0.265	0.0003459	0.0182
CCNYL1	0.264	0.0003487	0.0182
TMEM87B	0.264	0.000349	0.0182
SLC5A6	0.264	0.00035	0.0182
RND3	0.264	0.0003605	0.0187
MCM4	0.263	0.0003655	0.0189
CCNB2	0.263	0.0003677	0.0189
CAST	0.263	0.0003688	0.0189
HEATR1	0.263	0.0003695	0.0189
PRR11	0.263	0.0003789	0.0193
OAS1	0.263	0.0003829	0.0193
EZR	0.263	0.0003846	0.0194
RTKN	0.262	0.0003953	0.0197
KNSTRN	0.262	0.0003977	0.0197
LINC02904	0.262	0.0003991	0.0197
CYP2W1	0.262	0.0004055	0.0199
GART	0.261	0.0004152	0.0203
PRSS22	0.261	0.0004222	0.0205
ARPC5	0.261	0.000427	0.0206
UBE2T	0.261	0.0004284	0.0206
BZW2	0.26	0.0004321	0.0206
NIF3L1	0.26	0.0004345	0.0206
CHAC2	0.26	0.0004356	0.0206
C1ORF112	0.26	0.0004367	0.0206
SPAG5	0.26	0.0004367	0.0206
PTPN12	0.26	0.000439	0.0207
SMC4	0.26	0.0004412	0.0207
CAMSAP2	0.26	0.0004428	0.0207
SGO1	0.26	0.000443	0.0207
SPTLC1	0.26	0.0004454	0.0207
KDM3A	0.26	0.0004476	0.0208
TIMM17A	0.259	0.0004542	0.021
FXYD5	0.259	0.0004681	0.0215
CGB7	0.259	0.000469	0.0215
EIF3J	0.259	0.0004726	0.0216
OR2B6	0.259	0.000474	0.0216
SLK	0.258	0.0004836	0.0219
NCAPG	0.258	0.000484	0.0219
NCL	0.258	0.0004857	0.0219
MDFI	0.258	0.0004896	0.0219
C1GALT1	0.258	0.0004921	0.022
UTP4	0.258	0.0005006	0.0222
SLC1A5	0.258	0.0005016	0.0222
FANCI	0.257	0.0005027	0.0222
TSN	0.257	0.0005057	0.0222
BRCA2	0.257	0.0005067	0.0222
TMEM40	0.257	0.0005077	0.0222
DGKA	0.257	0.0005085	0.0222
KRT80	0.257	0.0005098	0.0222
VPS35	0.257	0.0005102	0.0222
AURKA	0.257	0.000512	0.0223
CDC42SE1	0.257	0.0005172	0.0224
ZDHHC5	0.257	0.0005184	0.0224
PELI1	0.257	0.0005203	0.0224
INAVA	0.257	0.0005281	0.0225
SAPCD2	0.256	0.0005302	0.0225
COL6A4P1	0.256	0.0005335	0.0226
KIF20A	0.256	0.0005466	0.023
PRKRA	0.256	0.0005501	0.0231
NOL10	0.255	0.0005586	0.0233
OGFOD1	0.255	0.0005592	0.0233
PTGS2	0.255	0.0005606	0.0233
HMGA2	0.255	0.0005659	0.0234
NEK7	0.255	0.0005696	0.0235
MFSD2B	0.255	0.0005815	0.0239
LINC01622	0.255	0.0005822	0.0239
PRC1	0.254	0.0005917	0.024
FANCD2	0.254	0.0005933	0.024
PADI1	0.254	0.0005934	0.024
KIF11	0.254	0.0005942	0.024
LYPLA1	0.254	0.0005942	0.024
SRMS	0.254	0.0005958	0.024
FASTKD2	0.254	0.0005991	0.0241
C2ORF49	0.254	0.0006037	0.0242
DMBX1	0.254	0.0006134	0.0245
SLC39A1	0.253	0.0006186	0.0245
INPP4B	0.253	0.0006199	0.0245
ULBP3	0.253	0.0006205	0.0245
ATG16L1	0.253	0.0006249	0.0246
ULBP1	0.253	0.0006293	0.0247
XRCC2	0.253	0.000632	0.0247
PERP	0.253	0.0006322	0.0247
HSPD1	0.253	0.0006407	0.0249
TPR	0.253	0.0006425	0.0249
KRT8P41	0.253	0.0006458	0.025
LAD1	0.252	0.0006543	0.0252
CORO2A	0.252	0.0006543	0.0252
HSPE1	0.252	0.0006614	0.0253
KCNK1	0.252	0.0006615	0.0253
MCM2	0.252	0.0006639	0.0253
SNRPD1	0.252	0.0006681	0.0254
CDC6	0.252	0.0006712	0.0254
HOXB9	0.252	0.0006718	0.0254
ABHD17C	0.252	0.0006741	0.0255
SKA3	0.252	0.0006805	0.0256
PTGES	0.252	0.0006808	0.0256
UBXN2A	0.252	0.0006819	0.0256
MRPL3	0.251	0.0006852	0.0256
PDE6A	0.251	0.00071	0.0264
S100A16	0.251	0.0007125	0.0264
ACSL3	0.251	0.0007127	0.0264
SLC7A5	0.251	0.0007137	0.0264
CXORF38	0.25	0.0007196	0.0264
GJB5	0.25	0.0007213	0.0264
NMI	0.25	0.0007216	0.0264
HK2	0.25	0.0007245	0.0264
GUCY1B2	0.25	0.0007286	0.0265
KIF20B	0.25	0.0007296	0.0265
CDK1	0.25	0.0007367	0.0267
FRMD5	0.25	0.0007376	0.0267
SLC20A1	0.25	0.0007387	0.0267
MTX2	0.249	0.0007609	0.0273
DNAJC10	0.249	0.0007667	0.0275
FA2H	0.249	0.000779	0.0278
DPP3	0.249	0.0007813	0.0278
CCND1	0.248	0.0007997	0.0282
HMGA1	0.248	0.0008031	0.0283
PALB2	0.248	0.0008038	0.0283
LAMB3	0.248	0.0008076	0.0283
ACTR2	0.248	0.0008109	0.0283
H2BC21	0.248	0.0008123	0.0283
LRRC57	0.248	0.0008154	0.0284
GRHL1	0.248	0.000823	0.0285
KISS1	0.248	0.0008277	0.0286
PIGA	0.248	0.0008359	0.0287
MMADHC	0.247	0.0008394	0.0288
COQ10B	0.247	0.0008409	0.0288
EFNB2	0.247	0.0008466	0.0289
DLGAP5	0.247	0.0008496	0.0289
CRYBG2	0.247	0.0008549	0.029
EPHA2	0.247	0.000858	0.0291
FOXL1	0.247	0.0008635	0.0292
H2AC17	0.247	0.0008661	0.0292
OIP5	0.246	0.0008828	0.0297
ESPL1	0.246	0.0008876	0.0298
TXN	0.246	0.0008903	0.0298
TROAP	0.246	0.0008941	0.0299
DNMT3A	0.246	0.0008982	0.0299
AMMECR1L	0.246	0.0008984	0.0299
PSME3IP1	0.246	0.0009057	0.03
UGT1A10	0.246	0.0009091	0.0301
GORASP2	0.246	0.0009138	0.0302
STK31	0.246	0.0009175	0.0302
CIR1	0.246	0.0009178	0.0302
DLAT	0.246	0.0009225	0.0303
DNA2	0.245	0.0009297	0.0305
ALPG	0.245	0.0009574	0.0313
OTX1	0.245	0.0009605	0.0313
SNORA71A	0.245	0.0009607	0.0313
ZNF146	0.245	0.0009624	0.0313
SCEL	0.244	0.0009773	0.0316
DDX47	0.244	0.0009782	0.0316
MCM10	0.244	0.0009949	0.032
COMMD2	0.244	0.001002	0.0321
ORC2	0.244	0.001014	0.0323
TANC1	0.244	0.00102	0.0325
AUNIP	0.243	0.001025	0.0325
AGPS	0.243	0.001027	0.0325
LRP8	0.243	0.00103	0.0325
APH1A	0.243	0.00103	0.0325
EIPR1	0.243	0.001037	0.0325
CCDC138	0.243	0.001037	0.0325
RHOF	0.243	0.001037	0.0325
GATA3	0.243	0.001039	0.0325
H2AC18	0.243	0.00104	0.0325
PGM2	0.243	0.00105	0.0327
SSH3	0.243	0.001058	0.0328
RCC2	0.243	0.001061	0.0328
NUP107	0.243	0.001066	0.0329
CENPA	0.243	0.001071	0.033
SRPK1	0.242	0.001081	0.0332
MBOAT2	0.242	0.001085	0.0332
STK3	0.242	0.001092	0.0333
ALG1L	0.242	0.001096	0.0333
ACP1	0.242	0.001097	0.0333
RAD51	0.242	0.0011	0.0333
NUP93	0.242	0.0011	0.0333
PARD6B	0.242	0.001109	0.0335
SLC44A1	0.242	0.001119	0.0337
DUSP6	0.242	0.001123	0.0338
KRT18	0.241	0.001158	0.0344
HMGN1	0.241	0.001164	0.0345
SNRPA1	0.241	0.001169	0.0346
INO80D	0.241	0.001169	0.0346
STAMBP	0.241	0.001174	0.0347
CACYBP	0.241	0.001179	0.0347
ARL6IP6	0.241	0.00118	0.0347
C4BPB	0.241	0.001181	0.0347
MITD1	0.24	0.001194	0.035
BARD1	0.24	0.001195	0.035
RMND5A	0.24	0.001202	0.0351
TIMM50	0.24	0.001203	0.0351
CDCA4	0.24	0.001209	0.0352
RGS20	0.24	0.001212	0.0352
COPS2	0.24	0.001212	0.0352
ADAR	0.24	0.001216	0.0353
KLK10	0.24	0.001227	0.0353
S100P	0.24	0.001227	0.0353
NDUFS1	0.24	0.001238	0.0353
TRIM14	0.24	0.001238	0.0353
H2BC18	0.24	0.001239	0.0353
ECD	0.239	0.001247	0.0355
ISG20L2	0.239	0.001253	0.0356
SNRPE	0.239	0.001257	0.0356
UBE2E3	0.239	0.001258	0.0356
CA13	0.239	0.001261	0.0357
LDLR	0.239	0.001271	0.0359
NET1	0.239	0.001274	0.0359
PAWR	0.239	0.001292	0.0362
HSF2BP	0.239	0.001295	0.0362
AHCTF1	0.239	0.0013	0.0363
ECT2	0.239	0.001304	0.0363
CAPZA1	0.238	0.001318	0.0365
MACC1	0.238	0.001325	0.0366
LPCAT2	0.238	0.001329	0.0366
FDPS	0.238	0.001333	0.0366
STK24	0.238	0.001335	0.0366
ZC3H8	0.238	0.00134	0.0367
ITGB4	0.238	0.001345	0.0367
DHX15	0.238	0.001353	0.0369
KRT19	0.238	0.001359	0.037
TMEM185B	0.238	0.001365	0.0371
HOXA11-AS	0.237	0.001375	0.0374
BLM	0.237	0.001389	0.0376
RFC5	0.237	0.001391	0.0376
EIF6	0.237	0.001393	0.0376
PSMD5	0.237	0.001398	0.0377
DNAJA2	0.237	0.001419	0.0381
NDFIP2	0.237	0.001421	0.0381
MFSD14B	0.237	0.00143	0.0383
MRRF	0.236	0.001438	0.0384
PLK1	0.236	0.001457	0.0388
HNRNPU	0.236	0.00146	0.0388
NFE2L3	0.236	0.001463	0.0388
HOXC9	0.236	0.001473	0.0389
MAIP1	0.236	0.001475	0.0389
CNOT11	0.236	0.001475	0.0389
KRT7	0.236	0.001485	0.0391
S100A11	0.235	0.001517	0.0398
CDK6	0.235	0.001526	0.0399
B3GNT2	0.235	0.001527	0.0399
OAS3	0.235	0.001529	0.0399
DARS2	0.235	0.001536	0.04
GJB3	0.235	0.00154	0.04
BIRC5	0.235	0.001544	0.0401
ABITRAM	0.235	0.00155	0.0401
LIF	0.235	0.001552	0.0401
DESI1	0.235	0.001557	0.0402
PPP1R2	0.235	0.001562	0.0403
ULBP2	0.235	0.001571	0.0405
CIAPIN1	0.235	0.001572	0.0405
MALL	0.235	0.001577	0.0405
SHC1	0.234	0.001581	0.0405
TLK1	0.234	0.001587	0.0405
RNF149	0.234	0.001588	0.0405
FAM83A-AS1	0.234	0.001592	0.0405
TICRR	0.234	0.001599	0.0406
IL1RN	0.234	0.001601	0.0406
SLC35F5	0.234	0.001615	0.0407
QTRT2	0.234	0.001618	0.0407
MIX23	0.234	0.001626	0.0408
ESCO1	0.234	0.001635	0.0409
GALNT5	0.234	0.001649	0.0409
BAZ1A	0.234	0.001656	0.0409
CIP2A	0.233	0.001658	0.0409
CBFB	0.233	0.001659	0.0409
KRT17	0.233	0.001665	0.041
KLK7	0.233	0.001676	0.0411
TTLL4	0.233	0.001677	0.0411
UBAP2L	0.233	0.001679	0.0411
SNRPGP15	0.233	0.00169	0.0413
PCBP1	0.233	0.001694	0.0414
NUFIP2	0.233	0.001695	0.0414
PTTG1IP	0.233	0.001698	0.0414
CARMIL1	0.233	0.001701	0.0414
OXR1	0.233	0.001711	0.0415
CDCA8	0.233	0.001716	0.0416
DESI2	0.233	0.001722	0.0416
COX6B2	0.233	0.001725	0.0417
FBXO28	0.233	0.001728	0.0417
MPHOSPH6	0.233	0.001731	0.0417
CDC45	0.232	0.001737	0.0418
PADI3	0.232	0.001745	0.0419
CLIC1	0.232	0.001763	0.0422
WNT10A	0.232	0.001766	0.0422
SULT1C2	0.232	0.001775	0.0424
HES1	0.232	0.001776	0.0424
TCERG1	0.232	0.001777	0.0424
CTSV	0.232	0.001792	0.0426
ZWINT	0.232	0.001793	0.0426
GINS1	0.232	0.001815	0.0431
MLKL	0.231	0.001842	0.0433
CDH3	0.231	0.001851	0.0435
SP100	0.231	0.001856	0.0435
KIF4A	0.231	0.001856	0.0435
FERMT1	0.231	0.00186	0.0435
PCDHB9	0.231	0.001861	0.0435
FAM83A	0.231	0.001867	0.0435
METTL21A	0.231	0.001868	0.0435
GSTP1	0.231	0.001877	0.0436
KIF18B	0.231	0.001879	0.0436
PLAUR	0.231	0.001891	0.0437
H2BC15	0.231	0.001894	0.0437
SLC7A5P2	0.23	0.001912	0.044
TMEM182	0.23	0.001921	0.0441
PAK2	0.23	0.00194	0.0444
MTFR2	0.23	0.001943	0.0444
ATP5MC3	0.23	0.001964	0.0447
H2BC6	0.23	0.001968	0.0448
FOXL2NB	0.23	0.001971	0.0448
MAPK6	0.23	0.001983	0.0448
YIPF4	0.23	0.001984	0.0448
CPOX	0.23	0.001989	0.0448
ANXA2P2	0.23	0.00199	0.0448
HOXA2	0.23	0.001999	0.0448
C1QTNF12	0.229	0.002	0.0448
ZNF274	0.229	0.002031	0.0452
EXPH5	0.229	0.002032	0.0452
BARHL2	0.229	0.002051	0.0453
TMCO1	0.229	0.002071	0.0456
CHMP2B	0.229	0.002094	0.0459
ALDH3B1	0.228	0.002117	0.0463
BRIX1	0.228	0.002131	0.0465
H3-3A	0.228	0.002139	0.0466
RIOK3	0.228	0.002139	0.0466
RHBDL2	0.228	0.00216	0.047
H1-0	0.228	0.002167	0.047
ENDOD1	0.228	0.002172	0.047
OIP5-AS1	0.228	0.002175	0.047
CDC20	0.228	0.002179	0.047
MCM6	0.228	0.002182	0.047
CCNB1	0.227	0.002206	0.0475
RAB5A	0.227	0.002208	0.0475
METTL8	0.227	0.002209	0.0475
WDR62	0.227	0.002247	0.0478
KRT78	0.227	0.002249	0.0478
MIR4435-2HG	0.227	0.002252	0.0478
TOB1	0.227	0.002253	0.0478
LGALS3	0.227	0.002253	0.0478
FAM71D	0.227	0.002255	0.0478
MX2	0.227	0.002262	0.0479
ANXA2	0.227	0.002268	0.0479
VPS26A	0.227	0.002277	0.0479
KIFC1	0.227	0.002279	0.0479
TRIM59	0.227	0.00228	0.0479
JAG1	0.227	0.002283	0.0479
KPNA2	0.227	0.002288	0.0479
IL1A	0.227	0.002289	0.0479
SNORA8	0.227	0.002294	0.0479
FAM83B	0.227	0.002294	0.0479
EMC8	0.226	0.002301	0.0479
ZWILCH	0.226	0.002303	0.0479
LANCL3	0.226	0.002305	0.0479
KARS1	0.226	0.002305	0.0479
DBF4	0.226	0.002329	0.0482
MSMO1	0.226	0.002332	0.0482
IARS2	0.226	0.002332	0.0482
DUSP5P1	0.226	0.002337	0.0482
CTTN	0.226	0.002347	0.0483
HROB	0.226	0.002355	0.0484
FANCA	0.226	0.002356	0.0484
STIL	0.226	0.002363	0.0484
NCKAP1	0.226	0.002365	0.0484
BORA	0.226	0.002383	0.0487
PMEPA1	0.226	0.002389	0.0487
TMCC1	0.226	0.002394	0.0487
MARS2	0.226	0.002397	0.0487
LRRC8A	0.226	0.002403	0.0487
UBE2C	0.225	0.002409	0.0487
IBSP	0.225	0.002417	0.0487
CTDSPL2	0.225	0.002419	0.0487
TOR4A	0.225	0.002429	0.0488
ADAM17	0.225	0.002451	0.0489
RPEL1	0.225	0.002452	0.0489
OR1J2	0.225	0.002458	0.049
KRT74	0.225	0.002464	0.049
KRT79	0.225	0.002465	0.049
HNRNPF	0.225	0.002479	0.0493
UBE2K	0.225	0.002486	0.0493
LOC644936	0.225	0.002502	0.0495
NTF4	0.225	0.002514	0.0496
ITPR3	0.225	0.002515	0.0496
DEPDC1B	0.224	0.002519	0.0496
