# Supplementary material for: Zic family member 5 promotes RIO kinase 3 expression to enhance pancreatic cancer survival
Source: FEBS J. 2025 May 3;292(15):4057–68. doi: 10.1111/febs.70125 (PMC12326931; doi:10.1111/febs.70125)
Supplement: Supplementary file 3 — Table S3. Resource table. [file FEBS-292-4057-s003.xlsx]

## Sheet: Sheet1
Table S3. Resource table
REAGENT or RESOURCE	SOURCE	IDENTIFIER
Antibodies
Mouse monoclonal anti-GAPDH	Santa Cruz	Cat#sc-32233, RRID:AB_627679
Rabbit polyclonal anti-phospho- STAT3 (Tyr705)	Cell Signaling	Cat#9145, AB_2491009
Mouse monoclonal anti-STAT3	BD Biosciences	Cat#610189, RRID:AB_397588
Mouse monoclonal anti-RIOK3	Proteintech	Cat#13593-1-AP, RRID:AB_627679
Mouse monoclonal anti-PTGES	Santa Cruz	Cat#sc-365844
Mouse monoclonal anti-TUFT1	Santa Cruz	Cat#sc-365632
Chemicals
Puromycin	Sigma	P8833
G418	Thermo	10131035
Gemcitabine	ChemScene	CS-0643
Primers for qPCR	Sequence
human ALDH3B1-Forward	TTCTTAACAGCAGGGCCACC
human ALDH3B1-Reverse	GGGTCCATCCTGAGGCTCT
human PTGES-Forward	GAGGATGCCCTGAGACACGGA
human PTGES-Reverse	CCAGAAAGGAGTAGACGAAGCC
human GAPDH-Forward	AGCCTCCCGCTTCGCTCTCT
human GAPDH-Reverse	CCAGGCGCCCAATACGACCA
human RIOK3-Forward	TGTGGCATGCTGGAAAGGTCTG
human RIOK3-Reverse	GCTTCCTTGACTCCTCCTTTCTGG
human STK31-Forward	GCGTTGAAAAGTGTCTGGTG
human STK31-Reverse	CCAAAAAGGTTGTGCCCTGAT
human TUFT1-Forward	AAAGGACGCCACCATCCAG
human TUFT1-Reverse	GTGCTGAAGTTGCCATGACTG
human ZIC5-Forward	AACCTCAAGATCCACAAGCGT
human ZIC5-Reverse	CACTGGTGTGGACATGGGAA
Primers for ChIP	Sequence
human PTGES-Forward	TCGAGCTGATCACACCCACAGTT
human PTGES-Reverse	AGCGTGCTGCAGAGCAGGAA
human RIOK3-Forward	GCGGCAATTTTTGGGGTGC
human RIOK3-Reverse	AACTGGGTGTGGCTTCCTTTG
human STK31-Forward	ACCCCGGCCTATAAATCACC
human STK31-Reverse	CATCCGGTGTTAGCGGGAG
human TUFT1-Forward	ATCTATGCGAGCACCGATGG
human TUFT1-Reverse	GAACCGCCCCCTTGTATAGG
Primers to make Luciferase Construct	Sequence
RIOK3 promoter-Forward	cacaCTCGAGgtctgggttcaccccttattagc
RIOK3 promoter-Reverse	cacaCCATGGtcgggaatgaaggcagagac
RIOK3 promoter-del1	aggagagatccagttccggac
RIOK3 promoter-del2	tgtctcctcggcggagcc
Software and Algorithms
R (v4.0.3)	http://www.r-project.org/
CS Analyzer4 (Atto)	https://www.atto.co.jp/site/products/geldocumentation/Image-analysis-software/Image-Analysis-Software2
